# Supplementary material for: CCDC134 as a Prognostic-Related Biomarker in Breast Cancer Correlating With Immune Infiltrates
Source: Front Oncol. 2022 Mar 3;12:858487. doi: 10.3389/fonc.2022.858487 (PMC8927640; doi:10.3389/fonc.2022.858487)
Supplement: Supplementary file 1 [file DataSheet_1.zip]

Archive with 5 entries (5 files):
- Supplementary Table 1.docx
- Supplementary Table 2.xlsx
- Supplementary Table 3.xlsx
- Supplementary Table 4.xlsx
- Supplementary Table 5.xlsx
