# Supplementary material for: CCDC134 as a Prognostic-Related Biomarker in Breast Cancer Correlating With Immune Infiltrates
Source: Front Oncol. 2022 Mar 3;12:858487. doi: 10.3389/fonc.2022.858487 (PMC8927640; doi:10.3389/fonc.2022.858487)
Supplement: Supplementary file 1 [file DataSheet_1.zip › Supplementary Table 2.xlsx]

## Sheet: Sheet 1
	GSEA analysis of DEGs in low- and high- ccdc134 expression samples
ID	Description	setSize	enrichmentScore	NES	pvalue	p.adjust	qvalues	rank	leading_edge	core_enrichment
REACTOME_EXTRACELLULAR_MATRIX_ORGANIZATION	REACTOME_EXTRACELLULAR_MATRIX_ORGANIZATION	300	0.432048	1.69985	0.00143678	0.154632	0.137913	8521	tags=41%, list=23%, signal=32%	COL9A3/COL11A2/COL9A1/GDF5/ACAN/NCAN/COL2A1/FBN3/HAPLN1/EMILIN3/KLK7/LOXL4/ICAM5/MMP20/MATN4/MMP12/COL22A1/COL26A1/MMP1/COL19A1/PRKCA/CTSV/TGFB2/FBN2/LAMB3/CAPN14/LAMC2/ITGB3/SCUBE3/MMP7/CAPN6/ITGB8/PLOD1/SPP1/TNC/COL4A4/DMD/PLOD2/LAMA1/LTBP1/NCAM1/COL25A1/ITGB6/ITGA6/ICAM1/P4HA1/COLGALT2/ADAM9/ADAM17/DMP1/CAPN2/CTRB1/FURIN/COL20A1/TMPRSS6/MMP15/IBSP/SCUBE1/ADAMTS3/ITGA10/CEACAM1/PXDN/BMP10/ITGAV…
REACTOME_SLC_MEDIATED_TRANSMEMBRANE_TRANSPORT	REACTOME_SLC_MEDIATED_TRANSMEMBRANE_TRANSPORT	249	0.4499	1.73766	0.001443	0.154632	0.137913	8775	tags=43%, list=24%, signal=33%	SLC15A1/SLC26A9/FGF21/SLC6A15/SLC6A2/CP/SLC30A10/SLC38A3/SLC17A6/SLC30A3/RHCG/SLC22A16/SLC2A12/SLC22A8/SLC12A1/SLC6A14/SLC5A1/SLC28A1/SLC6A19/SLC17A1/SLC26A3/SLC4A9/LCN15/RHAG/SLC9A4/SLC7A11/SLC36A2/SLC22A2/SLC7A5/SLC2A7/SLC2A2/SLCO1B1/SLCO4A1/SLC16A10/SLCO4C1/SLC16A1/LCN9/SLC6A3/SLC25A18/SLC9A2/SLC6A11/SLC16A3/SLC39A7/SLC7A1/SLC26A7/SLC8A3/SLC2A1/SLC2A6/SLC6A5/SLC5A3/SLC45A3/SLC11A1/SLC31A1/SLC2…
NABA_CORE_MATRISOME	NABA_CORE_MATRISOME	274	0.417945	1.62391	0.00144718	0.154632	0.137913	6065	tags=28%, list=17%, signal=24%	ZP2/AMELX/COL9A3/COL11A2/COL9A1/ACAN/NCAN/COL2A1/RSPO2/FBN3/NTN3/ZP4/SMOC1/HAPLN1/OTOG/EMILIN3/TINAG/DMBT1/IGFBPL1/MATN4/CRISPLD1/COL22A1/COL26A1/COL19A1/COCH/MFGE8/FBN2/LAMB3/CCN6/LAMC2/SBSPON/VWA7/SPP1/TNC/COL4A4/LAMA1/LTBP1/HAPLN3/NTN1/COL25A1/AMBN/TGFBI/MEPE/VWA2/EMID1/VWDE/CHADL/DMP1/KCP/FNDC1/COL20A1/FNDC7/CRELD2/TECTB/IBSP/PXDN/VWA5B2/EMILIN2/MATN1/COL4A3/COL9A2/MFAP3/FNDC8/EYS/IGFBP5/OTOL…
REACTOME_KERATINIZATION	REACTOME_KERATINIZATION	216	0.520134	1.98913	0.00145985	0.154632	0.137913	2319	tags=25%, list=6%, signal=24%	LCE3D/KRT34/DSG3/KRT16/KLK14/KRT9/SPRR2A/KRT6A/SPRR2B/KLK12/KRTAP3-3/SPRR2E/KRT81/KRT12/KLK5/KRT83/SPINK6/KRT14/KRT33B/CASP14/LCE3E/KRT75/KRT6B/DSC3/KRT82/DSG1/SPRR2D/KRT78/KRT74/KRT85/DSC2/SPRR3/PKP1/SPRR1B/KRTAP10-2/KRT84/KRTAP13-2/SPRR2G/KRT72/LCE3A/KRTAP1-1/KLK8/KRTAP10-4/KRT6C/KRT23/KRT86/KRTAP17-1/FLG/DSP/KRTAP4-1/KRT40/KRT17/TGM1/KRT3
REACTOME_FORMATION_OF_THE_CORNIFIED_ENVELOPE	REACTOME_FORMATION_OF_THE_CORNIFIED_ENVELOPE	128	0.593176	2.12246	0.00155039	0.154632	0.137913	2319	tags=37%, list=6%, signal=35%	LCE3D/KRT34/DSG3/KRT16/KLK14/KRT9/SPRR2A/KRT6A/SPRR2B/KLK12/SPRR2E/KRT81/KRT12/KLK5/KRT83/SPINK6/KRT14/KRT33B/CASP14/LCE3E/KRT75/KRT6B/DSC3/KRT82/DSG1/SPRR2D/KRT78/KRT74/KRT85/DSC2/SPRR3/PKP1/SPRR1B/KRT84/SPRR2G/KRT72/LCE3A/KLK8/KRT6C/KRT23/KRT86/FLG/DSP/KRT40/KRT17/TGM1/KRT3
REACTOME_COLLAGEN_FORMATION	REACTOME_COLLAGEN_FORMATION	90	0.592732	1.99394	0.0016	0.154632	0.137913	8729	tags=50%, list=24%, signal=38%	COL9A3/COL11A2/COL9A1/COL2A1/LOXL4/MMP20/COL22A1/COL26A1/COL19A1/CTSV/LAMB3/LAMC2/MMP7/PLOD1/COL4A4/PLOD2/COL25A1/ITGA6/P4HA1/COLGALT2/COL20A1/ADAMTS3/PXDN/COL4A3/COL9A2/ITGB4/P4HA2/PLEC/P3H2/COL23A1/P4HB/PLOD3/LOXL2/P3H1/COLGALT1/COL4A2/CTSS/COL13A1/CTSB/COL11A1/COL21A1/MMP13/PCOLCE2/LOXL3/COL12A1
REACTOME_O_LINKED_GLYCOSYLATION_OF_MUCINS	REACTOME_O_LINKED_GLYCOSYLATION_OF_MUCINS	62	0.605114	1.93922	0.00165563	0.154632	0.137913	5571	tags=45%, list=15%, signal=38%	MUC13/CHST4/MUC5B/MUC5AC/GALNT17/B3GNT7/B3GNT5/MUC16/ST6GAL1/GALNT13/GALNT4/B3GNT3/MUC17/B3GNT4/MUCL1/GALNT14/GALNT3/GALNTL5/C1GALT1/MUC4/B4GALT5/MUC7/GALNT2/A4GNT/GALNT9/ST3GAL4/ST3GAL1/GALNT5
NABA_COLLAGENS	NABA_COLLAGENS	44	0.624766	1.90047	0.00168919	0.154632	0.137913	4788	tags=27%, list=13%, signal=24%	COL9A3/COL11A2/COL9A1/COL2A1/COL22A1/COL26A1/COL19A1/COL4A4/COL25A1/COL20A1/COL4A3/COL9A2
REACTOME_COLLAGEN_CHAIN_TRIMERIZATION	REACTOME_COLLAGEN_CHAIN_TRIMERIZATION	44	0.624766	1.90047	0.00168919	0.154632	0.137913	4788	tags=27%, list=13%, signal=24%	COL9A3/COL11A2/COL9A1/COL2A1/COL22A1/COL26A1/COL19A1/COL4A4/COL25A1/COL20A1/COL4A3/COL9A2
PID_SYNDECAN_1_PATHWAY	PID_SYNDECAN_1_PATHWAY	46	0.606598	1.85998	0.00169205	0.154632	0.137913	4828	tags=26%, list=13%, signal=23%	COL9A3/COL11A2/COL9A1/COL2A1/MMP1/MMP7/MET/COL4A4/MAPK1/COL4A3/COL9A2/HPSE
REACTOME_CHYLOMICRON_ASSEMBLY	REACTOME_CHYLOMICRON_ASSEMBLY	10	-0.828875	-1.87664	0.0020284	0.154632	0.137913	263	tags=40%, list=1%, signal=40%	APOB/APOA1/APOA2/APOC3
REACTOME_CHYLOMICRON_REMODELING	REACTOME_CHYLOMICRON_REMODELING	10	-0.893963	-2.024	0.0020284	0.154632	0.137913	2659	tags=60%, list=7%, signal=56%	LPL/APOB/GPIHBP1/APOA1/APOA2/APOC3
REACTOME_HDL_REMODELING	REACTOME_HDL_REMODELING	10	-0.811738	-1.83784	0.0020284	0.154632	0.137913	289	tags=40%, list=1%, signal=40%	LCAT/ALB/APOA1/APOC3
BIOCARTA_EXTRINSIC_PATHWAY	BIOCARTA_EXTRINSIC_PATHWAY	13	-0.76005	-1.85969	0.00212766	0.154632	0.137913	3726	tags=54%, list=10%, signal=48%	F7/F10/F2/SERPINC1/FGG/FGB/FGA
REACTOME_PHOSPHOLIPASE_C_MEDIATED_CASCADE_FGFR4	REACTOME_PHOSPHOLIPASE_C_MEDIATED_CASCADE_FGFR4	15	-0.715598	-1.82022	0.0021692	0.154632	0.137913	2667	tags=40%, list=7%, signal=37%	KLB/FGF18/FGF16/FGF20/FGF19/FGF4
REACTOME_PLASMA_LIPOPROTEIN_REMODELING	REACTOME_PLASMA_LIPOPROTEIN_REMODELING	32	-0.636054	-1.93711	0.00222717	0.154632	0.137913	2737	tags=38%, list=7%, signal=35%	ANGPTL3/LPL/ANGPTL8/APOF/APOB/CREB3L3/GPIHBP1/CIDEC/ALB/APOA1/APOA2/APOC3
REACTOME_PLASMA_LIPOPROTEIN_ASSEMBLY	REACTOME_PLASMA_LIPOPROTEIN_ASSEMBLY	19	-0.736764	-1.94627	0.00227273	0.154632	0.137913	263	tags=21%, list=1%, signal=21%	APOB/APOA1/APOA2/APOC3
REACTOME_COMMON_PATHWAY_OF_FIBRIN_CLOT_FORMATION	REACTOME_COMMON_PATHWAY_OF_FIBRIN_CLOT_FORMATION	22	-0.688743	-1.88063	0.00230415	0.154632	0.137913	4190	tags=41%, list=11%, signal=36%	THBD/F10/F13B/F2/SERPINC1/CD177/FGG/FGB/FGA
REACTOME_FORMATION_OF_FIBRIN_CLOT_CLOTTING_CASCADE_	REACTOME_FORMATION_OF_FIBRIN_CLOT_CLOTTING_CASCADE_	38	-0.626485	-1.96279	0.00239234	0.154632	0.137913	5951	tags=42%, list=16%, signal=35%	TFPI/PRTN3/SERPING1/GP9/THBD/F7/F9/F10/F13B/F2/SERPINC1/CD177/FGG/KNG1/FGB/FGA
REACTOME_SIGNALING_BY_TYPE_1_INSULIN_LIKE_GROWTH_FACTOR_1_RECEPTOR_IGF1R_	REACTOME_SIGNALING_BY_TYPE_1_INSULIN_LIKE_GROWTH_FACTOR_1_RECEPTOR_IGF1R_	54	-0.547797	-1.8262	0.00251889	0.154632	0.137913	4512	tags=35%, list=12%, signal=31%	HRAS/FGF17/IGF1/FLT3LG/FGF3/FGFR1/KL/KLB/IGF2/FLT3/FGF18/FGF16/CILP/PIK3R2/FGFR3/FGF20/FGF19/IRS4/FGF4
REACTOME_CD22_MEDIATED_BCR_REGULATION	REACTOME_CD22_MEDIATED_BCR_REGULATION	61	-0.555906	-1.88776	0.00252525	0.154632	0.137913	9592	tags=61%, list=26%, signal=45%	IGKV3-11/IGHV3-7/IGKV3-20/IGKV4-1/CD79B/IGLV3-25/IGHV3-11/IGKV1D-33/IGLV2-14/IGKV1-39/IGHV4-59/IGKV1D-16/IGHV3-23/IGKV1-12/IGKV5-2/IGLV3-21/IGHV3-13/IGLV1-47/IGKV1-5/IGKV3-15/IGKV2-30/IGLV6-57/IGLV2-11/IGLV2-23/IGLV1-40/CD79A/IGHV3-30/IGHV4-39/IGKV2-28/IGLC2/IGLC3/IGHM/IGLV7-43/IGKV1-16/IGLV3-19/IGKV2D-28/IGKV1D-39
WP_PPAR_SIGNALING_PATHWAY	WP_PPAR_SIGNALING_PATHWAY	67	-0.510109	-1.74782	0.00259067	0.154632	0.137913	757	tags=16%, list=2%, signal=16%	RXRG/PCK1/ADIPOQ/AQP7/PLIN1/APOA1/FABP4/UCP1/FABP1/APOA2/APOC3
REACTOME_SCAVENGING_OF_HEME_FROM_PLASMA	REACTOME_SCAVENGING_OF_HEME_FROM_PLASMA	69	-0.629379	-2.15932	0.0026178	0.154632	0.137913	4675	tags=46%, list=13%, signal=41%	IGLV3-21/HPX/IGHV3-13/IGLV1-47/IGKV1-5/IGKV3-15/IGKV2-30/IGLV6-57/IGLV2-11/IGLV2-23/HBB/IGLV1-40/HPR/IGHV3-30/IGHA1/IGHV4-39/AMBP/IGKV2-28/JCHAIN/IGLC2/IGLC3/HBA2/IGLV7-43/IGHA2/IGKV1-16/IGLV3-19/IGKV2D-28/IGKV1D-39/HP/HBA1/ALB/APOA1
REACTOME_RESPIRATORY_ELECTRON_TRANSPORT_ATP_SYNTHESIS_BY_CHEMIOSMOTIC_COUPLING_AND_HEAT_PRODUCTION_BY_UNCOUPLING_PROTEINS_	REACTOME_RESPIRATORY_ELECTRON_TRANSPORT_ATP_SYNTHESIS_BY_CHEMIOSMOTIC_COUPLING_AND_HEAT_PRODUCTION_BY_UNCOUPLING_PROTEINS_	111	-0.486662	-1.82782	0.00263852	0.154632	0.137913	10605	tags=52%, list=29%, signal=37%	NDUFV3/UQCRB/NDUFS7/COX16/NDUFAF5/SURF1/UCP2/TMEM126B/COQ10A/ATP5MG/COX5A/NDUFA8/NDUFAF1/NDUFB10/COX7B/NDUFS3/ATP5PO/ATP5F1E/ATP5PF/NDUFB7/NDUFS4/UQCR11/COX11/COQ10B/SLC25A27/ATP5MC1/NDUFA12/ATP5F1D/NDUFA13/UQCRQ/NDUFB4/NDUFS5/NDUFA11/NDUFAF2/COX4I1/NDUFB1/SLC25A14/NDUFAF3/ATP5MF/NDUFA1/COX6B1/COX5B/NDUFC1/COX7C/NDUFB8/NDUFA5/ATP5MC2/ATP5ME/NDUFA2/COX6A1/ATP5PD/NDUFV2/COX6C/NDUFA3/PM20D1/NDUFC2/N…
WP_ELECTRON_TRANSPORT_CHAIN_OXPHOS_SYSTEM_IN_MITOCHONDRIA	WP_ELECTRON_TRANSPORT_CHAIN_OXPHOS_SYSTEM_IN_MITOCHONDRIA	90	-0.538568	-1.94858	0.00265252	0.154632	0.137913	8679	tags=52%, list=24%, signal=40%	ATP5MG/COX5A/NDUFA8/NDUFB10/COX7B/NDUFS3/ATP5PO/ATP5F1E/ATP5PF/NDUFB7/ATP5IF1/NDUFS4/UQCR11/COX11/SLC25A27/ATP5MC1/NDUFA12/ATP5F1D/COX7A2/UQCRQ/NDUFB4/NDUFS5/COX4I1/NDUFB1/SLC25A14/ATP5MF/NDUFA1/COX6B1/COX5B/NDUFC1/COX7A1/COX7C/NDUFB8/NDUFA5/ATP5MC2/ATP5ME/NDUFA2/COX6A1/ATP5PD/NDUFV2/COX17/COX6C/COX6A2/NDUFA3/NDUFC2/NDUFA7/UCP1
KEGG_RIBOSOME	KEGG_RIBOSOME	88	-0.69706	-2.51142	0.00266667	0.154632	0.137913	9950	tags=91%, list=27%, signal=66%	RPL41/RPL26L1/RPS27A/RPSA/RPL22/RPL8/RSL24D1P11/RPL30/RPS27/RPS5/RPS29/RPLP0/RPL4/RPL10/RPL21/RPL19/RPS3A/RPL36AL/RPL35A/RPS25/RPS21/RPL27/RPL5/RPL23A/RPS15A/RPS9/RPS16/RPS13/RPL23/RPL7A/RPL15/UBA52/RPS17/RPL6/RPS18/RPL13A/RPS4X/RPL11/RSL24D1/RPLP1/RPL37A/RPL18A/RPL26/RPS27L/RPS23/FAU/RPS8/RPS28/RPS6/RPS20/RPL27A/RPS3/RPL12/RPL24/RPS7/RPS2/RPL32/RPS15/RPS26/RPS19/RPL9/RPL14/RPL13/RPL29/RPL31/RPS1…
WP_CYTOPLASMIC_RIBOSOMAL_PROTEINS	WP_CYTOPLASMIC_RIBOSOMAL_PROTEINS	88	-0.685202	-2.4687	0.00266667	0.154632	0.137913	8113	tags=77%, list=22%, signal=60%	RPS5/RPS29/RPLP0/RPL4/RPL10/RPL21/RPL19/RPS3A/RPL35A/RPS25/RPS21/RPL27/RPL5/RPL23A/RPS15A/RPS9/RPS16/RPS13/RPL23/RPL7A/RPL15/UBA52/RPS17/RPL6/RPS18/RPL13A/RPS4X/RPL11/RPS6KB1/RPLP1/RPL37A/RPL18A/RPL26/RPS23/FAU/RPS8/RPS28/RPS6/RPS20/RPS14/RPL27A/RPS3/RPL12/RPL24/RPS7/RPS2/RPL32/RPS15/RPS26/RPS19/RPL9/RPL14/RPL13/RPL29/RPL31/RPS11/RPL36/RPL35/RPLP2/RPL39/RPL28/RPL18/RPL37/RPS24/RPL34/RPL38/RPL36A/…
REACTOME_RESPONSE_OF_EIF2AK4_GCN2_TO_AMINO_ACID_DEFICIENCY	REACTOME_RESPONSE_OF_EIF2AK4_GCN2_TO_AMINO_ACID_DEFICIENCY	102	-0.639535	-2.38954	0.00268097	0.154632	0.137913	8113	tags=71%, list=22%, signal=55%	RPS5/RPS29/RPLP0/RPL4/RPL10/RPL21/RPL19/RPS3A/RPL36AL/RPL35A/RPS25/RPS21/RPL27/RPL5/RPL23A/RPS15A/RPS9/RPS16/RPS13/RPL23/RPL7A/RPL15/UBA52/RPS17/RPL6/RPS18/RPL13A/RPS4X/RPL11/RPLP1/RPL37A/RPL18A/RPL26/RPS27L/RPS23/FAU/RPS8/RPS28/RPS6/RPS20/RPS14/RPL27A/RPS3/RPL12/RPL24/RPS7/RPS2/RPL32/RPS15/RPS26/RPS19/RPL9/RPL14/RPL13/RPL29/RPL31/RPS11/RPL36/RPL35/RPLP2/RPL10L/RPL39/RPL28/RPL18/RPL37/RPS24/RPL34…
REACTOME_BINDING_AND_UPTAKE_OF_LIGANDS_BY_SCAVENGER_RECEPTORS	REACTOME_BINDING_AND_UPTAKE_OF_LIGANDS_BY_SCAVENGER_RECEPTORS	98	-0.538997	-1.99057	0.00268817	0.154632	0.137913	3923	tags=36%, list=11%, signal=32%	IGHV3-13/IGLV1-47/SSC5D/IGKV1-5/IGKV3-15/IGKV2-30/IGLV6-57/APOB/IGLV2-11/IGLV2-23/HBB/IGLV1-40/CD36/HPR/IGHV3-30/IGHA1/IGHV4-39/AMBP/IGKV2-28/JCHAIN/IGLC2/IGLC3/SCARA5/HBA2/IGLV7-43/IGHA2/IGKV1-16/IGLV3-19/IGKV2D-28/IGKV1D-39/HP/SAA1/HBA1/ALB/APOA1
REACTOME_EUKARYOTIC_TRANSLATION_ELONGATION	REACTOME_EUKARYOTIC_TRANSLATION_ELONGATION	94	-0.684109	-2.5115	0.00268817	0.154632	0.137913	8113	tags=77%, list=22%, signal=60%	RPS5/RPS29/RPLP0/RPL4/RPL10/RPL21/RPL19/RPS3A/RPL36AL/RPL35A/RPS25/RPS21/RPL27/RPL5/RPL23A/RPS15A/RPS9/RPS16/RPS13/RPL23/RPL7A/RPL15/UBA52/RPS17/RPL6/RPS18/RPL13A/RPS4X/RPL11/RPLP1/RPL37A/RPL18A/RPL26/RPS27L/RPS23/FAU/RPS8/RPS28/RPS6/RPS20/RPS14/RPL27A/RPS3/RPL12/RPL24/RPS7/RPS2/RPL32/RPS15/RPS26/RPS19/RPL9/RPL14/RPL13/RPL29/RPL31/RPS11/RPL36/RPL35/RPLP2/RPL10L/RPL39/RPL28/RPL18/RPL37/RPS24/RPL34…
REACTOME_EUKARYOTIC_TRANSLATION_INITIATION	REACTOME_EUKARYOTIC_TRANSLATION_INITIATION	120	-0.562416	-2.11946	0.00273224	0.154632	0.137913	8113	tags=59%, list=22%, signal=46%	RPS5/RPS29/RPLP0/RPL4/RPL10/RPL21/RPL19/RPS3A/RPL36AL/RPL35A/RPS25/RPS21/RPL27/RPL5/RPL23A/RPS15A/RPS9/RPS16/RPS13/RPL23/RPL7A/RPL15/UBA52/RPS17/RPL6/RPS18/RPL13A/RPS4X/RPL11/RPLP1/RPL37A/RPL18A/RPL26/RPS27L/RPS23/FAU/RPS8/RPS28/RPS6/RPS20/RPS14/RPL27A/RPS3/RPL12/RPL24/RPS7/RPS2/RPL32/RPS15/RPS26/RPS19/RPL9/RPL14/RPL13/RPL29/RPL31/RPS11/RPL36/RPL35/RPLP2/RPL10L/RPL39/RPL28/RPL18/RPL37/RPS24/RPL34…
REACTOME_SRP_DEPENDENT_COTRANSLATIONAL_PROTEIN_TARGETING_TO_MEMBRANE	REACTOME_SRP_DEPENDENT_COTRANSLATIONAL_PROTEIN_TARGETING_TO_MEMBRANE	113	-0.600795	-2.24341	0.00273224	0.154632	0.137913	9950	tags=74%, list=27%, signal=54%	RPL41/RPL26L1/RPS27A/RPSA/RPL22/RPL8/SPCS1/SEC61B/RPL30/RPS27/SSR4/RPS5/RPS29/RPLP0/RPL4/RPL10/RPL21/RPL19/SRP19/RPS3A/RPL36AL/RPL35A/RPS25/RPS21/RPL27/RPL5/RPL23A/RPS15A/RPS9/RPS16/RPS13/RPL23/RPL7A/RPL15/UBA52/RPS17/RPL6/RPS18/RPL13A/RPS4X/RPL11/RPLP1/RPL37A/RPL18A/RPL26/RPS27L/RPS23/FAU/RPS8/SRP14/RPS28/RPS6/RPS20/RPS14/RPL27A/RPS3/RPL12/RPL24/RPS7/RPS2/RPL32/RPS15/RPS26/RPS19/RPL9/RPL14/RPL13…
REACTOME_NONSENSE_MEDIATED_DECAY_NMD_	REACTOME_NONSENSE_MEDIATED_DECAY_NMD_	116	-0.597861	-2.23929	0.00274725	0.154632	0.137913	9950	tags=73%, list=27%, signal=54%	RPL41/RPL26L1/RPS27A/MAGOHB/RPSA/RPL22/RPL8/RNPS1/RPL30/PNRC2/PPP2CA/RPS27/RPS5/RPS29/RPLP0/RPL4/RPL10/RPL21/RPL19/UPF3A/RPS3A/RPL36AL/GSPT2/RPL35A/RPS25/RPS21/RPL27/RPL5/RPL23A/RPS15A/RPS9/RPS16/RPS13/RPL23/RPL7A/RPL15/UBA52/RPS17/RPL6/RPS18/RPL13A/RPS4X/RPL11/RPLP1/RPL37A/RPL18A/RPL26/RPS27L/RPS23/FAU/RPS8/RPS28/RPS6/RPS20/RPS14/RPL27A/RPS3/RPL12/RPL24/RPS7/RPS2/RPL32/RPS15/RPS26/RPS19/RPL9/RPL…
REACTOME_SELENOAMINO_ACID_METABOLISM	REACTOME_SELENOAMINO_ACID_METABOLISM	118	-0.566098	-2.12006	0.00274725	0.154632	0.137913	8113	tags=64%, list=22%, signal=50%	RPS5/RPS29/RPLP0/RPL4/RPL10/RPL21/RPL19/PSTK/RPS3A/RPL36AL/RPL35A/RPS25/RPS21/RPL27/HNMT/NNMT/RPL5/RPL23A/RPS15A/RPS9/RPS16/RPS13/RPL23/RPL7A/RPL15/UBA52/RPS17/RPL6/RPS18/RPL13A/RPS4X/RPL11/RPLP1/RPL37A/RPL18A/RPL26/RPS27L/RPS23/FAU/RPS8/RPS28/RPS6/RPS20/RPS14/RPL27A/RPS3/RPL12/RPL24/RPS7/RPS2/RPL32/RPS15/RPS26/RPS19/RPL9/RPL14/RPL13/RPL29/RPL31/RPS11/RPL36/RPL35/RPLP2/RPL10L/RPL39/RPL28/RPL18/RP…
REACTOME_INFLUENZA_INFECTION	REACTOME_INFLUENZA_INFECTION	157	-0.457671	-1.80413	0.00288184	0.154632	0.137913	8604	tags=51%, list=23%, signal=39%	AAAS/RPS27/HSPA1A/NUP42/RPS5/GTF2F2/RPS29/RPLP0/RPL4/RPL10/KPNA5/RPL21/RPL19/RPS3A/RPL36AL/RPL35A/RPS25/RPS21/RPL27/RPL5/RPL23A/RPS15A/RPS9/RPS16/RPS13/RPL23/RPL7A/RPL15/UBA52/RPS17/RPL6/RPS18/POLR2I/PABPN1/RPL13A/RPS4X/RPL11/RPLP1/RPL37A/RPL18A/RPL26/RPS27L/RPS23/FAU/RPS8/RPS28/RPS6/RPS20/RPS14/RPL27A/RPS3/RPL12/RPL24/RPS7/RPS2/RPL32/RPS15/RPS26/RPS19/RPL9/RPL14/POLR2J/RPL13/RPL29/RPL31/RPS11/RP…
REACTOME_REGULATION_OF_EXPRESSION_OF_SLITS_AND_ROBOS	REACTOME_REGULATION_OF_EXPRESSION_OF_SLITS_AND_ROBOS	172	-0.488868	-1.93943	0.00294118	0.154632	0.137913	8113	tags=49%, list=22%, signal=39%	RPS5/PSMD12/RPS29/RPLP0/RPL4/RPL10/RPL21/ROBO3/RPL19/PSMC5/UPF3A/RPS3A/RPL36AL/GSPT2/RPL35A/RPS25/RPS21/RPL27/RPL5/RPL23A/PSME2/RPS15A/PSME1/RPS9/PSMA2/MSI1/RPS16/SEM1/RPS13/RPL23/RPL7A/ELOB/RPL15/UBA52/RPS17/RPL6/RPS18/RPL13A/RPS4X/RPL11/ISL1/RPLP1/RPL37A/RPL18A/RPL26/RPS27L/RPS23/FAU/RPS8/RPS28/RPS6/RPS20/RPS14/RPL27A/RPS3/RPL12/RPL24/RPS7/RPS2/RPL32/RPS15/RPS26/RPS19/RPL9/RPL14/RPL13/RPL29/RPL…
REACTOME_RRNA_PROCESSING	REACTOME_RRNA_PROCESSING	203	-0.432765	-1.76486	0.003003	0.154632	0.137913	8187	tags=41%, list=22%, signal=32%	NOP10/RPP21/RPS5/DIMT1/RPS29/RPLP0/FBL/RPL4/RPL10/RPL21/RPL19/EXOSC9/RPS3A/RPL36AL/EXOSC5/RPL35A/RPS25/RPS21/RPL27/IMP3/DDX47/RPL5/RPL23A/RPS15A/RPS9/RPS16/EXOSC6/RPS13/RPL23/RPL7A/RPL15/UBA52/RPS17/EXOSC1/RPL6/RPS18/RPL13A/RPS4X/RPL11/TRMT112/RPLP1/RPL37A/RPL18A/RPL26/RPS27L/RPS23/FAU/EXOSC8/RPS8/RPS28/RPS6/RPS20/RPS14/RPL27A/RPS3/RPL12/RPL24/RPS7/RPS2/RPL32/RPS15/RPS26/RPS19/RPL9/RPL14/RPL13/RP…
REACTOME_SIGNALING_BY_ROBO_RECEPTORS	REACTOME_SIGNALING_BY_ROBO_RECEPTORS	218	-0.400267	-1.64944	0.00309598	0.154632	0.137913	9950	tags=49%, list=27%, signal=36%	RPL41/RPL26L1/RPS27A/PPP3CB/PSMB3/MAGOHB/RPSA/RPL22/RPL8/PSMB1/NELL2/PSMA1/RNPS1/RPL30/VASP/RAC1/RPS27/RPS5/PSMD12/RPS29/PAK4/RPLP0/RPL4/RPL10/RPL21/ROBO3/RPL19/PSMC5/UPF3A/RPS3A/RPL36AL/GSPT2/RPL35A/RPS25/RPS21/RPL27/RPL5/RPL23A/PSME2/RPS15A/PSME1/RPS9/PSMA2/MSI1/RPS16/SEM1/RPS13/RPL23/RPL7A/ELOB/RPL15/UBA52/RPS17/RPL6/RPS18/CXCL12/EVL/RPL13A/RPS4X/RPL11/ISL1/RPLP1/RPL37A/RPL18A/RPL26/RPS27L/RPS…
WP_RETINOBLASTOMA_GENE_IN_CANCER	WP_RETINOBLASTOMA_GENE_IN_CANCER	87	0.542235	1.81576	0.00316957	0.154632	0.137913	9647	tags=54%, list=26%, signal=40%	CCNE1/PRKDC/E2F2/ANLN/CDC45/CDK6/ORC1/CCNE2/SMC1A/SMC2/TYMS/RRM2/MCM4/CHEK1/E2F1/E2F3/MSH6/CCNA2/NPAT/CDT1/TFDP1/KIF4A/MCM6/SKP2/DNMT1/HLTF/TTK/CDC25A/RFC4/RPA1/MCM3/MCM7/CCNB2/RBBP7/RRM1/CDC7/POLA1/BARD1/SMARCA2/FANCG/PLK4/MAPK13/CDC25B/POLD3/SAP30/PRIM1/SMC3
WP_22Q112_DELETION_SYNDROME	WP_22Q112_DELETION_SYNDROME	95	0.533983	1.82479	0.00317965	0.154632	0.137913	7492	tags=48%, list=20%, signal=39%	FOXA2/PRODH/GSC2/EGFR/DGCR5/FOXC2/FOXC1/FGFR2/PAX3/NKX2-5/CDC45/RTN4R/DGCR6/RTL10/PI4KA/GBX2/LRRC74B/CYP26B1/HIC2/DGCR11/SEPTIN5/DGCR2/CLTCL1/RIMBP3B/TANGO2/TMEM191A/HIRA/TXNRD2/PITX2/GP5/TBX1/KLHL22/CRKL/RANBP1/ZNF74/SNAP29/GGT2/P2RX6/C22orf39/LZTR1/CBX5/TRMT2A/ALDH4A1/ZDHHC8/DGCR6L/UFD1
WP_PATHWAYS_IN_CLEAR_CELL_RENAL_CELL_CARCINOMA	WP_PATHWAYS_IN_CLEAR_CELL_RENAL_CELL_CARCINOMA	85	0.532443	1.77085	0.00318979	0.154632	0.137913	9135	tags=52%, list=25%, signal=39%	PSAT1/EGFR/TGFB2/PFKP/EP300/ME1/PLOD2/VEGFA/PGBD5/ENO1/ENPP3/ACACA/HK3/SLC2A1/PGK1/FASN/HIF1A/PSPH/MTOR/PGM2/PGM1/LDHC/PFKL/ALDOC/GRB10/STAT3/SHMT2/KSR1/KDM5C/PKM/LDHD/TPI1/ACLY/VHL/CREBBP/PBRM1/SQSTM1/LDHA/RPTOR/PDGFRA/CAMK1/PHGDH/GPI/AKT1
REACTOME_O_LINKED_GLYCOSYLATION	REACTOME_O_LINKED_GLYCOSYLATION	110	0.501262	1.74861	0.00322061	0.154632	0.137913	5571	tags=34%, list=15%, signal=29%	MUC13/CHST4/MUC5B/MUC5AC/GALNT17/B3GNT7/B3GNT5/MUC16/POMK/B3GALNT2/ST6GAL1/ADAMTSL4/SBSPON/GALNT13/GALNT4/B3GNT3/MUC17/B3GNT4/MUCL1/GALNT14/GALNT3/GALNTL5/C1GALT1/ADAMTSL3/MUC4/ADAMTS3/B4GALT5/MUC7/GALNT2/LARGE2/A4GNT/ADAMTS7/LARGE1/GALNT9/ST3GAL4/ST3GAL1/GALNT5
REACTOME_REGULATION_OF_CHOLESTEROL_BIOSYNTHESIS_BY_SREBP_SREBF_	REACTOME_REGULATION_OF_CHOLESTEROL_BIOSYNTHESIS_BY_SREBP_SREBF_	55	0.564418	1.78048	0.00329489	0.154632	0.137913	10248	tags=62%, list=28%, signal=45%	PPARA/SREBF2/CYP51A1/ACACA/FASN/IDI1/DHCR7/HMGCS1/SEC24C/MTF1/NFYA/LSS/SCD/HELZ2/TBL1XR1/TBL1X/HMGCR/MVD/SQLE/MED1/SEC24A/NCOA2/FDPS/SEC24D/CREBBP/SC5D/TGS1/NCOA1/RXRA/MBTPS2/FDFT1/NCOA6/SCAP/KPNB1
WP_CARDIAC_PROGENITOR_DIFFERENTIATION	WP_CARDIAC_PROGENITOR_DIFFERENTIATION	53	0.540725	1.69413	0.00330579	0.154632	0.137913	3636	tags=32%, list=10%, signal=29%	FOXA2/ZFP42/LIN28B/SOX1/TBX20/TBXT/POU5F1/MYLK3/NKX2-5/NOG/NOTCH1/NCAM1/DKK1/LIN28A/SCN5A/SIRPA/IRX4
REACTOME_GAP_JUNCTION_TRAFFICKING_AND_REGULATION	REACTOME_GAP_JUNCTION_TRAFFICKING_AND_REGULATION	51	0.563482	1.74813	0.00332779	0.154632	0.137913	4895	tags=31%, list=13%, signal=27%	GJA8/GJB3/GJB5/GJB7/GJB4/GJD4/GJD2/GJA10/GJB1/TUBB1/TUBA3C/CLTCL1/TUBB3/GJC1/TUBA4A/TUBA1C
REACTOME_MET_PROMOTES_CELL_MOTILITY	REACTOME_MET_PROMOTES_CELL_MOTILITY	41	0.62765	1.8965	0.00334448	0.154632	0.137913	8589	tags=44%, list=23%, signal=34%	COL11A2/COL2A1/LAMB3/LAMC2/MET/LAMA1/DOCK7/TNS3/ITGB1/CRKL/LAMA5/RAPGEF1/LAMC1/PTK2/LAMC3/FN1/COL11A1/SRC
REACTOME_TRANSLATION	REACTOME_TRANSLATION	293	-0.380875	-1.62386	0.0033557	0.154632	0.137913	9980	tags=41%, list=27%, signal=30%	EIF3F/RPL41/RPL26L1/RPS27A/EIF4A2/MRPL42/RPSA/MRPL43/RPL22/RPL8/SPCS1/MRPL50/GADD45GIP1/SEC61B/RPL30/MRPL1/ERAL1/SARS2/MRPL54/RPS27/EEF1E1/MRPS33/SSR4/RPS5/RPS29/MRPL21/MRPL34/RPLP0/TSFM/RPL4/N6AMT1/RPL10/MRPL32/RPL21/RPL19/SRP19/MRPS15/CHCHD1/RPS3A/RPL36AL/MRPS30/MRPS21/GSPT2/RPL35A/RPS25/RPS21/MRPL41/RPL27/MRPL55/RPL5/RPL23A/RPS15A/MRPS23/RPS9/RPS16/MRPL18/RPS13/RPL23/RPL7A/MRPL22/RPL15/UBA52/R…
REACTOME_ACTIVATION_OF_ATR_IN_RESPONSE_TO_REPLICATION_STRESS	REACTOME_ACTIVATION_OF_ATR_IN_RESPONSE_TO_REPLICATION_STRESS	37	0.638032	1.89511	0.00344828	0.154632	0.137913	7908	tags=49%, list=22%, signal=38%	CLSPN/CDC45/MCM5/MCM10/ORC1/MCM2/MCM8/MCM4/CHEK1/MCM6/ATR/CDC25A/RFC4/RPA1/MCM3/MCM7/CDC7/RAD9B
REACTOME_CELLULAR_HEXOSE_TRANSPORT	REACTOME_CELLULAR_HEXOSE_TRANSPORT	21	0.689231	1.81717	0.00352113	0.154632	0.137913	4710	tags=43%, list=13%, signal=37%	FGF21/SLC2A12/SLC5A1/SLC2A7/SLC2A2/SLC2A1/SLC2A6/SLC45A3/SLC2A9
REACTOME_MECP2_REGULATES_NEURONAL_RECEPTORS_AND_CHANNELS	REACTOME_MECP2_REGULATES_NEURONAL_RECEPTORS_AND_CHANNELS	18	0.713033	1.83856	0.00355872	0.154632	0.137913	2807	tags=33%, list=8%, signal=31%	OPRK1/GRIN2A/FKBP5/MET/NOTCH1/GRIN2B
REACTOME_DECTIN_2_FAMILY	REACTOME_DECTIN_2_FAMILY	26	0.683758	1.87741	0.00357143	0.154632	0.137913	5238	tags=50%, list=14%, signal=43%	MUC13/MUC5B/MUC5AC/CLEC6A/MUC16/CLEC4D/MUC17/CLEC4C/MUCL1/MUC4/MUC7/CLEC4E/LYN
REACTOME_MET_ACTIVATES_PTK2_SIGNALING	REACTOME_MET_ACTIVATES_PTK2_SIGNALING	30	0.655153	1.85925	0.00361664	0.154632	0.137913	8589	tags=47%, list=23%, signal=36%	COL11A2/COL2A1/LAMB3/LAMC2/MET/LAMA1/ITGB1/LAMA5/LAMC1/PTK2/LAMC3/FN1/COL11A1/SRC
REACTOME_METABOLISM_OF_CARBOHYDRATES	REACTOME_METABOLISM_OF_CARBOHYDRATES	292	0.376401	1.47879	0.0042735	0.154632	0.137913	10566	tags=46%, list=29%, signal=33%	ACAN/NCAN/CHST6/B3GNT7/HS6ST2/CSPG4/NDST4/PAPSS2/CHST3/CSPG5/PFKP/B3GNT3/XYLB/NDST3/G6PC/B3GNT4/PFKFB2/PYGB/ENO1/XYLT1/B4GALNT2/CHST1/NUP50/GPC6/GAPDHS/HK3/SLC2A1/PGK1/B3GAT1/PFKFB3/NUP153/CEMIP/SLC37A2/PC/FUT3/NDST1/NUP155/SLC26A2/G6PD/B4GALT5/GPC5/EXT1/NUP160/PGM2/CSGALNACT1/HPSE/GLB1L/CHST2/RANBP2/PGM1/MANBA/NUP205/PFKL/HSPG2/RPEL1/PHKG1/SDC3/NHLRC1/ST3GAL4/FUT2/NDC1/GBE1/ST3GAL1/POM121/PPP2R5…
WP_FATTY_ACID_OMEGA_OXIDATION	WP_FATTY_ACID_OMEGA_OXIDATION	15	-0.675872	-1.71917	0.00433839	0.154632	0.137913	5773	tags=67%, list=16%, signal=56%	CYP1A1/ADH7/ALDH2/ALDH1A1/ADH1A/CYP1A2/CYP2A6/CYP2E1/ADH4/ADH1B
REACTOME_MITOTIC_PROMETAPHASE	REACTOME_MITOTIC_PROMETAPHASE	202	0.406881	1.54284	0.00447094	0.154632	0.137913	10729	tags=46%, list=29%, signal=32%	CENPM/INCENP/RANGAP1/TUBB1/DYNC1I1/CDCA5/CENPI/PLK1/NEK6/SMC4/CENPN/CDC20/CENPF/KNL1/SMC1A/TUBA3C/NCAPD2/ERCC6L/CENPO/SMC2/PCNT/DYNC1H1/TUBB3/BUB1/TUBA4A/CEP250/EML4/CEP72/NUP160/STAG1/TUBA1C/RANBP2/ZW10/NCAPG/DYNC1LI2/KIF2A/CENPP/CDCA8/PPP2R5D/KIF2C/CENPE/SGO1/CLIP1/BUB1B/SGO2/CEP192/BIRC5/NCAPH/KIF18A/DSN1/TUBA8/NEK2/CCNB2/NDE1/DCTN1/CDK5RAP2/CENPL/NDC80/SFI1/PPP2R1B/CENPA/TUBA1B/CKAP5/NUP133/T…
WP_PPAR_ALPHA_PATHWAY	WP_PPAR_ALPHA_PATHWAY	26	-0.645622	-1.8749	0.00452489	0.154632	0.137913	263	tags=19%, list=1%, signal=19%	CCND1/APOA1/FABP1/APOA2/APOC3
WP_HAIR_FOLLICLE_DEVELOPMENT_CYTODIFFERENTIATION_PART_3_OF_3	WP_HAIR_FOLLICLE_DEVELOPMENT_CYTODIFFERENTIATION_PART_3_OF_3	87	0.499996	1.67432	0.00475436	0.154632	0.137913	6055	tags=38%, list=16%, signal=32%	KLK14/KRTAP3-3/KLK5/KLK6/SPINK6/KLK7/LHX2/CASP14/WIF1/LGR5/DSG1/DSC2/EGFR/PROM1/SFRP1/HR/NOTCH1/SOSTDC1/DKK1/ADAM17/RUNX3/BMP6/KLK13/HOXC12/FOXE1/IGFBP5/NOTCH2/PERP/CTNNB1/NFKB1/FOXQ1/GTPBP4/SOX2
REACTOME_NGF_STIMULATED_TRANSCRIPTION	REACTOME_NGF_STIMULATED_TRANSCRIPTION	39	-0.567948	-1.79037	0.00481928	0.154632	0.137913	2311	tags=31%, list=6%, signal=29%	JUNB/RRAD/VGF/EGR2/EGR1/JUND/EGR4/FOS/EGR3/FOSB/ASCL1/CDK5R2
REACTOME_COLLAGEN_BIOSYNTHESIS_AND_MODIFYING_ENZYMES	REACTOME_COLLAGEN_BIOSYNTHESIS_AND_MODIFYING_ENZYMES	67	0.576111	1.85955	0.00487013	0.154632	0.137913	8729	tags=45%, list=24%, signal=34%	COL9A3/COL11A2/COL9A1/COL2A1/COL22A1/COL26A1/COL19A1/PLOD1/COL4A4/PLOD2/COL25A1/P4HA1/COLGALT2/COL20A1/ADAMTS3/COL4A3/COL9A2/P4HA2/P3H2/COL23A1/P4HB/PLOD3/P3H1/COLGALT1/COL4A2/COL13A1/COL11A1/COL21A1/PCOLCE2/COL12A1
REACTOME_COLLAGEN_DEGRADATION	REACTOME_COLLAGEN_DEGRADATION	64	0.55015	1.77128	0.00490196	0.154632	0.137913	4788	tags=30%, list=13%, signal=26%	COL9A3/COL11A2/COL9A1/COL2A1/MMP20/MMP12/COL26A1/MMP1/COL19A1/MMP7/COL4A4/COL25A1/ADAM9/ADAM17/FURIN/TMPRSS6/MMP15/COL4A3/COL9A2
REACTOME_NON_INTEGRIN_MEMBRANE_ECM_INTERACTIONS	REACTOME_NON_INTEGRIN_MEMBRANE_ECM_INTERACTIONS	59	0.526567	1.68026	0.00493421	0.154632	0.137913	8458	tags=47%, list=23%, signal=37%	COL11A2/COL2A1/PRKCA/LAMB3/LAMC2/ITGB3/TNC/COL4A4/DMD/LAMA1/ITGA6/ITGAV/COL4A3/ITGB4/ITGB1/HSPG2/SDC3/ACTN1/DDR2/LAMA5/AGRN/DAG1/LAMC1/COL4A2/SDC1/LAMC3/FN1/COL11A1
WP_DNA_IRDOUBLE_STRAND_BREAKS_DSBS_AND_CELLULAR_RESPONSE_VIA_ATM	WP_DNA_IRDOUBLE_STRAND_BREAKS_DSBS_AND_CELLULAR_RESPONSE_VIA_ATM	55	0.528933	1.66855	0.00494234	0.154632	0.137913	11804	tags=62%, list=32%, signal=42%	PRKDC/EXO1/SMC1A/FANCD2/CHEK1/E2F1/BRCA2/YAP1/CDKN2A/CHEK2/MDC1/PARP1/BRCA1/ATR/RIF1/RAD51/ACTL6A/BAK1/ATM/APAF1/BLM/RNF8/NBN/STK3/TRAF6/TP53BP1/SMC3/BID/ABL1/MRE11/UPF1/PCNA/LATS1/TP73
REACTOME_ASSEMBLY_OF_COLLAGEN_FIBRILS_AND_OTHER_MULTIMERIC_STRUCTURES	REACTOME_ASSEMBLY_OF_COLLAGEN_FIBRILS_AND_OTHER_MULTIMERIC_STRUCTURES	61	0.57632	1.84354	0.0049505	0.154632	0.137913	4867	tags=26%, list=13%, signal=23%	COL9A3/COL11A2/COL9A1/COL2A1/LOXL4/MMP20/CTSV/LAMB3/LAMC2/MMP7/COL4A4/ITGA6/PXDN/COL4A3/COL9A2/ITGB4
REACTOME_NCAM_SIGNALING_FOR_NEURITE_OUT_GROWTH	REACTOME_NCAM_SIGNALING_FOR_NEURITE_OUT_GROWTH	63	0.550374	1.76456	0.00495868	0.154632	0.137913	8791	tags=44%, list=24%, signal=34%	COL9A3/COL9A1/NCAN/COL2A1/SPTB/SPTBN2/COL4A4/NCAM1/GDNF/MAPK1/NRTN/PRNP/COL4A3/COL9A2/SPTBN1/CACNA1I/CACNA1H/AGRN/SOS1/CACNA1G/SPTA1/COL4A2/ST8SIA2/CNTN2/PTK2/SRC/SPTBN5/SPTAN1
REACTOME_NUCLEAR_ENVELOPE_BREAKDOWN	REACTOME_NUCLEAR_ENVELOPE_BREAKDOWN	53	0.52446	1.64317	0.00495868	0.154632	0.137913	12734	tags=64%, list=35%, signal=42%	PRKCA/NUP50/PLK1/NEK6/NUP153/LPIN1/NUP155/NUP160/RANBP2/NUP205/NDC1/POM121/NUP210/VRK2/LMNB1/CCNB2/LPIN2/LEMD3/NUP133/TPR/NUP93/NUP98/NUP188/SEC13/SEH1L/LEMD2/TMPO/LMNA/NUP88/POM121C/NEK7/NUP54/NUP214/CCNB1
REACTOME_ACTIVATION_OF_GENE_EXPRESSION_BY_SREBF_SREBP_	REACTOME_ACTIVATION_OF_GENE_EXPRESSION_BY_SREBF_SREBP_	42	0.596256	1.80032	0.00505051	0.154632	0.137913	9918	tags=67%, list=27%, signal=49%	PPARA/SREBF2/CYP51A1/ACACA/FASN/IDI1/DHCR7/HMGCS1/MTF1/NFYA/LSS/SCD/HELZ2/TBL1XR1/TBL1X/HMGCR/MVD/SQLE/MED1/NCOA2/FDPS/CREBBP/SC5D/TGS1/NCOA1/RXRA/FDFT1/NCOA6
REACTOME_NCAM1_INTERACTIONS	REACTOME_NCAM1_INTERACTIONS	42	0.608911	1.83853	0.00505051	0.154632	0.137913	7988	tags=43%, list=22%, signal=34%	COL9A3/COL9A1/NCAN/COL2A1/COL4A4/NCAM1/GDNF/NRTN/PRNP/COL4A3/COL9A2/CACNA1I/CACNA1H/AGRN/CACNA1G/COL4A2/ST8SIA2/CNTN2
WP_DNA_REPLICATION	WP_DNA_REPLICATION	42	0.598535	1.8072	0.00505051	0.154632	0.137913	10137	tags=57%, list=28%, signal=41%	CDC45/MCM5/MCM10/ORC1/MCM2/MCM4/RPA4/CDT1/MCM6/RFC4/RPA1/MCM3/MCM7/POLD1/PRIM2/CDC7/POLA1/POLA2/RFC1/GMNN/POLD3/PRIM1/CDC6/ORC6
WP_COMPLEMENT_AND_COAGULATION_CASCADES	WP_COMPLEMENT_AND_COAGULATION_CASCADES	58	-0.509708	-1.72167	0.00508906	0.154632	0.137913	5951	tags=29%, list=16%, signal=25%	TFPI/SERPING1/SERPINE1/THBD/F7/F9/F10/SERPINF2/C6/PLG/PLAT/F13B/F2/CFD/SERPINC1/KNG1/FGB
REACTOME_GAP_JUNCTION_ASSEMBLY	REACTOME_GAP_JUNCTION_ASSEMBLY	38	0.618684	1.83756	0.00513699	0.154632	0.137913	4895	tags=39%, list=13%, signal=34%	GJA8/GJB3/GJB5/GJB7/GJB4/GJD4/GJD2/GJA10/GJB1/TUBB1/TUBA3C/TUBB3/GJC1/TUBA4A/TUBA1C
REACTOME_CREATION_OF_C4_AND_C2_ACTIVATORS	REACTOME_CREATION_OF_C4_AND_C2_ACTIVATORS	71	-0.51061	-1.76003	0.00520833	0.154632	0.137913	6630	tags=52%, list=18%, signal=43%	IGKV3-11/IGHV3-7/IGKV3-20/IGKV4-1/IGLV3-25/IGHV3-11/IGKV1D-33/IGLV2-14/IGKV1-39/IGHV4-59/IGKV1D-16/IGHV3-23/CRP/IGKV1-12/IGKV5-2/IGLV3-21/IGHV3-13/IGLV1-47/IGKV1-5/IGHG2/IGKV3-15/IGKV2-30/IGLV6-57/IGHG1/IGLV2-11/IGLV2-23/IGLV1-40/IGHV3-30/IGHV4-39/IGKV2-28/IGLC2/IGLC3/IGLV7-43/IGKV1-16/IGLV3-19/IGKV2D-28/IGKV1D-39
REACTOME_ROLE_OF_LAT2_NTAL_LAB_ON_CALCIUM_MOBILIZATION	REACTOME_ROLE_OF_LAT2_NTAL_LAB_ON_CALCIUM_MOBILIZATION	71	-0.496641	-1.71188	0.00520833	0.154632	0.137913	9592	tags=52%, list=26%, signal=39%	IGKV3-11/IGHV3-7/IGKV3-20/IGKV4-1/IGLV3-25/IGHV3-11/IGKV1D-33/IGLV2-14/GAB2/IGKV1-39/IGHV4-59/IGKV1D-16/IGHV3-23/IGKV1-12/IGKV5-2/FCER1A/IGLV3-21/IGHV3-13/IGLV1-47/IGKV1-5/IGKV3-15/IGKV2-30/IGLV6-57/IGLV2-11/IGLV2-23/IGLV1-40/IGHV3-30/PIK3R2/IGHV4-39/IGKV2-28/IGLC2/IGLC3/IGLV7-43/IGKV1-16/IGLV3-19/IGKV2D-28/IGKV1D-39
KEGG_COMPLEMENT_AND_COAGULATION_CASCADES	KEGG_COMPLEMENT_AND_COAGULATION_CASCADES	69	-0.497476	-1.70678	0.0052356	0.154632	0.137913	4190	tags=25%, list=11%, signal=22%	THBD/F7/F9/F10/SERPINF2/C6/PLG/C8A/PLAT/F13B/F2/CFD/SERPINC1/FGG/KNG1/FGB/FGA
KEGG_PPAR_SIGNALING_PATHWAY	KEGG_PPAR_SIGNALING_PATHWAY	69	-0.507711	-1.74189	0.0052356	0.154632	0.137913	757	tags=16%, list=2%, signal=16%	RXRG/PCK1/ADIPOQ/AQP7/PLIN1/APOA1/FABP4/UCP1/FABP1/APOA2/APOC3
REACTOME_FCGR_ACTIVATION	REACTOME_FCGR_ACTIVATION	69	-0.513926	-1.76322	0.0052356	0.154632	0.137913	6630	tags=52%, list=18%, signal=43%	IGKV3-11/IGHV3-7/IGKV3-20/IGKV4-1/IGLV3-25/IGHV3-11/IGKV1D-33/IGLV2-14/IGKV1-39/IGHV4-59/IGKV1D-16/IGHV3-23/IGKV1-12/IGKV5-2/IGLV3-21/IGHV3-13/IGLV1-47/IGKV1-5/IGHG2/IGKV3-15/IGKV2-30/IGLV6-57/IGHG1/IGLV2-11/IGLV2-23/IGLV1-40/IGHV3-30/IGHV4-39/IGKV2-28/IGLC2/IGLC3/IGLV7-43/IGKV1-16/IGLV3-19/IGKV2D-28/IGKV1D-39
REACTOME_INITIAL_TRIGGERING_OF_COMPLEMENT	REACTOME_INITIAL_TRIGGERING_OF_COMPLEMENT	79	-0.502314	-1.77513	0.00526316	0.154632	0.137913	6630	tags=39%, list=18%, signal=32%	IGHV4-59/IGKV1D-16/IGHV3-23/CRP/IGKV1-12/IGKV5-2/IGLV3-21/IGHV3-13/IGLV1-47/CFP/IGKV1-5/IGHG2/IGKV3-15/IGKV2-30/IGLV6-57/IGHG1/IGLV2-11/IGLV2-23/IGLV1-40/GZMM/IGHV3-30/IGHV4-39/IGKV2-28/IGLC2/IGLC3/CFD/IGLV7-43/IGKV1-16/IGLV3-19/IGKV2D-28/IGKV1D-39
PID_REG_GR_PATHWAY	PID_REG_GR_PATHWAY	82	-0.463581	-1.65238	0.00527704	0.154632	0.137913	3300	tags=20%, list=9%, signal=18%	GATA3/IL4/PRL/JUN/BGLAP/SELE/IL5/EGR1/IL2/NR4A1/IL6/CGA/FGG/FOS/AFP/CSN2
WP_FOLATE_METABOLISM	WP_FOLATE_METABOLISM	70	-0.499979	-1.71534	0.00531915	0.154632	0.137913	4019	tags=33%, list=11%, signal=29%	SAA4/F7/CCL2/SAA2/IL4/APOB/HBB/GPX3/PLG/PLAT/INS/IL2/IL6/F2/MAT1A/FGG/GPX2/SAA1/HBA1/ALB/FGB/APOA1/FGA
REACTOME_ACTIVATION_OF_THE_PRE_REPLICATIVE_COMPLEX	REACTOME_ACTIVATION_OF_THE_PRE_REPLICATIVE_COMPLEX	33	0.638743	1.84867	0.00534759	0.154632	0.137913	10137	tags=64%, list=28%, signal=46%	CDC45/MCM5/MCM10/ORC1/MCM2/MCM8/MCM4/RPA4/CDT1/MCM6/RPA1/MCM3/MCM7/PRIM2/CDC7/POLA1/POLA2/GMNN/PRIM1/CDC6/ORC6
REACTOME_PHASE_I_FUNCTIONALIZATION_OF_COMPOUNDS	REACTOME_PHASE_I_FUNCTIONALIZATION_OF_COMPOUNDS	102	-0.43848	-1.63832	0.00536193	0.154632	0.137913	6627	tags=40%, list=18%, signal=33%	FDX2/CYP19A1/CYP2B6/CYP1A1/FMO3/CYP46A1/FDXR/CYP11A1/CYP27B1/CYP4A22/FMO2/ADH7/CYP7A1/MAOB/ALDH2/CYP4F22/ALDH1A1/CYP4B1/CYP2F1/CYP4F11/AOC3/ADH1A/CYP4F2/CYP1A2/CYP21A2/CYP2A6/CYP2E1/CES1/CYP2C9/CYP4F12/CYP3A5/CYP26A1/ADH4/NR1H4/CYP2C8/ADH1B/CYP2C18/AOC1/ALDH3A1/AADAC/CYP2A7
REACTOME_FCERI_MEDIATED_MAPK_ACTIVATION	REACTOME_FCERI_MEDIATED_MAPK_ACTIVATION	87	-0.485632	-1.74547	0.00539084	0.154632	0.137913	6630	tags=36%, list=18%, signal=29%	IGHV4-59/IGKV1D-16/IGHV3-23/IGKV1-12/IGKV5-2/LAT/FCER1A/IGLV3-21/HRAS/IGHV3-13/IGLV1-47/VAV3/IGKV1-5/JUN/IGKV3-15/IGKV2-30/IGLV6-57/IGLV2-11/IGLV2-23/IGLV1-40/IGHV3-30/IGHV4-39/IGKV2-28/IGLC2/IGLC3/IGLV7-43/IGKV1-16/IGLV3-19/IGKV2D-28/FOS/IGKV1D-39
REACTOME_COMPLEMENT_CASCADE	REACTOME_COMPLEMENT_CASCADE	114	-0.446668	-1.67522	0.00540541	0.154632	0.137913	4153	tags=27%, list=11%, signal=24%	CPN1/IGHV3-13/IGLV1-47/CFP/IGKV1-5/IGHG2/IGKV3-15/IGKV2-30/IGLV6-57/IGHG1/IGLV2-11/IGLV2-23/CFHR3/IGLV1-40/C6/GZMM/IGHV3-30/IGHV4-39/ELANE/IGKV2-28/C8A/IGLC2/IGLC3/F2/CFD/IGLV7-43/IGKV1-16/IGLV3-19/IGKV2D-28/IGKV1D-39/VTN
REACTOME_DNA_STRAND_ELONGATION	REACTOME_DNA_STRAND_ELONGATION	32	0.666178	1.90647	0.00542495	0.154632	0.137913	10004	tags=69%, list=27%, signal=50%	GINS4/CDC45/MCM5/MCM2/MCM8/MCM4/GINS1/MCM6/FEN1/RFC4/RPA1/MCM3/MCM7/POLD1/PRIM2/POLA1/POLA2/RFC1/GINS3/POLD3/PRIM1/DNA2
REACTOME_AMYLOID_FIBER_FORMATION	REACTOME_AMYLOID_FIBER_FORMATION	107	-0.42149	-1.57327	0.00546448	0.154632	0.137913	7288	tags=39%, list=20%, signal=32%	APH1B/H3-3A/H4C14/H2AC6/H2AC20/LTF/H2BC15/SIAH1/H2AC18/CST3/ITM2B/H3C14/H4C9/H2BC5/UBA52/H2BC9/H4C1/H2AC19/H2BU1/SNCAIP/H3C12/H4C11/PRL/H2BC21/H2BC17/H4C6/H3-3B/PSENEN/H3C10/H4C5/H4C4/H4C15/INS/CALB1/H2BC3/H4C3/TTR/SAA1/APCS/APOA1/FGA/IAPP
REACTOME_APOPTOTIC_CLEAVAGE_OF_CELL_ADHESION_PROTEINS	REACTOME_APOPTOTIC_CLEAVAGE_OF_CELL_ADHESION_PROTEINS	11	0.7807	1.77554	0.00572519	0.160103	0.142793	3250	tags=45%, list=9%, signal=41%	DSG3/DSG1/PKP1/DSP/DSG2
REACTOME_INTRA_GOLGI_AND_RETROGRADE_GOLGI_TO_ER_TRAFFIC	REACTOME_INTRA_GOLGI_AND_RETROGRADE_GOLGI_TO_ER_TRAFFIC	203	0.396165	1.50185	0.00597907	0.162157	0.144624	10866	tags=47%, list=30%, signal=33%	ALPP/KIF1A/PLA2G4A/RAB43/TUBB1/KIF1B/DYNC1I1/IGF2R/ARFGAP3/RGP1/KIF21A/RAB6B/KDELR3/TUBA3C/BICD1/KIF26B/DYNC1H1/TUBB3/TUBA4A/M6PR/KIF21B/KIF26A/USP6NL/KIF4B/KIF1C/GALNT2/KIF18B/GOLIM4/TUBA1C/KIF23/ZW10/GOLGA4/DYNC1LI2/KIF2A/KIF4A/RACGAP1/COPB2/KIF15/KIF2C/KIFC1/CENPE/SNAP29/NBAS/MAN2A2/RAB36/KIF13B/TRIP11/YKT6/MAN2A1/RAB30/KIF18A/RAB3GAP2/COPA/TUBA8/TGOLN2/DCTN1/GCC1/ARCN1/KIF5B/KIF20B/GBF1/KIF3B…
REACTOME_DEGRADATION_OF_THE_EXTRACELLULAR_MATRIX	REACTOME_DEGRADATION_OF_THE_EXTRACELLULAR_MATRIX	140	0.451564	1.63834	0.00616333	0.162157	0.144624	4054	tags=22%, list=11%, signal=20%	COL9A3/COL11A2/COL9A1/ACAN/COL2A1/FBN3/KLK7/MMP20/MMP12/COL26A1/MMP1/COL19A1/CTSV/FBN2/LAMB3/CAPN14/LAMC2/SCUBE3/MMP7/CAPN6/SPP1/COL4A4/COL25A1/ADAM9/ADAM17/CAPN2/CTRB1/FURIN/TMPRSS6/MMP15/SCUBE1
REACTOME_RESOLUTION_OF_SISTER_CHROMATID_COHESION	REACTOME_RESOLUTION_OF_SISTER_CHROMATID_COHESION	126	0.469358	1.67596	0.00618238	0.162157	0.144624	10729	tags=53%, list=29%, signal=38%	CENPM/INCENP/RANGAP1/TUBB1/DYNC1I1/CDCA5/CENPI/PLK1/CENPN/CDC20/CENPF/KNL1/SMC1A/TUBA3C/ERCC6L/CENPO/DYNC1H1/TUBB3/BUB1/TUBA4A/NUP160/STAG1/TUBA1C/RANBP2/ZW10/DYNC1LI2/KIF2A/CENPP/CDCA8/PPP2R5D/KIF2C/CENPE/SGO1/CLIP1/BUB1B/SGO2/BIRC5/KIF18A/DSN1/TUBA8/CCNB2/NDE1/CENPL/NDC80/PPP2R1B/CENPA/TUBA1B/CKAP5/NUP133/ZWILCH/RAD21/MAD2L1/AHCTF1/CLASP1/XPO1/NUP98/SMC3/WAPL/TAOK1/SEC13/KNTC1/PPP2R5E/AURKB/SEH…
KEGG_NATURAL_KILLER_CELL_MEDIATED_CYTOTOXICITY	KEGG_NATURAL_KILLER_CELL_MEDIATED_CYTOTOXICITY	132	0.441745	1.58883	0.00620155	0.162157	0.144624	7057	tags=32%, list=19%, signal=26%	RAET1L/SHC4/NCR2/ULBP3/PRKCA/IFNA10/ULBP2/RAET1E/TNFRSF10D/RAET1G/ULBP1/HLA-G/KIR3DL2/ICAM1/TNF/KIR3DL1/KIR2DS4/MAPK1/SHC3/PIK3CG/NCR1/CHP2/IFNA21/PIK3CA/KIR2DL4/TNFSF10/PIK3CB/PPP3R2/PTPN11/IFNA13/NFAT5/HLA-C/SH2D1B/NFATC3/PIK3CD/SOS1/IFNAR2/TNFRSF10A/ITGB2/IFNA6/SH3BP2/PIK3R3
KEGG_CELL_CYCLE	KEGG_CELL_CYCLE	124	0.456223	1.62394	0.00621118	0.162157	0.144624	9017	tags=42%, list=25%, signal=32%	SMC1B/TGFB2/CCNE1/PRKDC/E2F2/CDC45/MCM5/EP300/CDK6/CCNA1/RBL1/PLK1/ORC1/CCNE2/MCM2/ANAPC1/CDC20/SMC1A/MCM4/BUB1/CHEK1/E2F1/E2F3/STAG1/CCNA2/CDKN2A/TFDP1/MCM6/CHEK2/SKP2/ATR/TTK/BUB1B/SFN/ESPL1/CDC25A/MCM3/MCM7/CCNB2/ATM/CDC7/GSK3B/CREBBP/YWHAH/HDAC2/CCNB3/CDKN2C/CDKN2B/CDC25B/RAD21/MAD2L1/PKMYT1
REACTOME_GLYCOSAMINOGLYCAN_METABOLISM	REACTOME_GLYCOSAMINOGLYCAN_METABOLISM	124	0.451827	1.60829	0.00621118	0.162157	0.144624	9467	tags=46%, list=26%, signal=34%	ACAN/NCAN/CHST6/B3GNT7/HS6ST2/CSPG4/NDST4/PAPSS2/CHST3/CSPG5/B3GNT3/NDST3/B3GNT4/XYLT1/CHST1/GPC6/B3GAT1/CEMIP/NDST1/SLC26A2/B4GALT5/GPC5/EXT1/CSGALNACT1/HPSE/GLB1L/CHST2/HSPG2/SDC3/ST3GAL4/ST3GAL1/SLC35B2/FMOD/AGRN/GALNS/DSE/CD44/CHST9/CHST11/PAPSS1/GNS/CHPF/ST3GAL6/HS6ST1/GLB1/EXT2/SDC1/SLC26A1/GUSB/B4GALT1/HS3ST1/ARSB/PRELP/HS3ST3A1/HMMR/STAB2/GPC2
REACTOME_CYP2E1_REACTIONS	REACTOME_CYP2E1_REACTIONS	11	-0.779834	-1.79952	0.00627615	0.162157	0.144624	3640	tags=55%, list=10%, signal=49%	CYP2F1/CYP2A6/CYP2E1/CYP2C9/CYP2C8/CYP2A7
REACTOME_ECM_PROTEOGLYCANS	REACTOME_ECM_PROTEOGLYCANS	76	0.545138	1.78681	0.00647249	0.165431	0.147545	6308	tags=37%, list=17%, signal=31%	COL9A3/COL9A1/ACAN/NCAN/COL2A1/HAPLN1/MATN4/TGFB2/ITGB3/TNC/COL4A4/LAMA1/NCAM1/ITGB6/DMP1/IBSP/ITGAV/MATN1/COL4A3/COL9A2/APP/ITGB1/HSPG2/ITGA9/LAMA5/FMOD/AGRN/DAG1
WP_MITOCHONDRIAL_CIV_ASSEMBLY	WP_MITOCHONDRIAL_CIV_ASSEMBLY	31	-0.613483	-1.85266	0.00668151	0.167018	0.14896	8581	tags=61%, list=23%, signal=47%	COX16/SURF1/COX5A/COX7B/PNKD/COA6/CMC1/COX11/COX7A2/COA3/COX4I1/HIGD1A/COX6B1/COX5B/COX7C/COX6A1/COX17/COX6C/PET100
WP_METABOLIC_REPROGRAMMING_IN_COLON_CANCER	WP_METABOLIC_REPROGRAMMING_IN_COLON_CANCER	42	0.577005	1.7422	0.00673401	0.167018	0.14896	10774	tags=62%, list=29%, signal=44%	PSAT1/ACO2/ENO1/SLC16A3/HK3/SLC2A1/PGK1/FASN/GLS/G6PD/PSPH/PFKL/GART/PPAT/SHMT2/PKM/ACLY/PYCR1/PGAM1/PGD/LDHA/GPI/TKT/TIGAR/DLST/IDH3A
REACTOME_ELASTIC_FIBRE_FORMATION	REACTOME_ELASTIC_FIBRE_FORMATION	45	0.542469	1.65737	0.00674536	0.167018	0.14896	5132	tags=38%, list=14%, signal=33%	GDF5/FBN3/EMILIN3/LOXL4/TGFB2/FBN2/ITGB3/ITGB8/LTBP1/ITGB6/FURIN/BMP10/ITGAV/EMILIN2/MFAP3/ITGB1/BMP2
BIOCARTA_AMI_PATHWAY	BIOCARTA_AMI_PATHWAY	20	-0.678067	-1.80808	0.00694444	0.167591	0.149471	3726	tags=60%, list=10%, signal=54%	TFPI/COL4A6/F7/F10/AHSP/PLG/PLAT/F2/SERPINC1/FGG/FGB/FGA
REACTOME_NA_CL_DEPENDENT_NEUROTRANSMITTER_TRANSPORTERS	REACTOME_NA_CL_DEPENDENT_NEUROTRANSMITTER_TRANSPORTERS	19	0.694358	1.81028	0.00711744	0.167591	0.149471	5036	tags=58%, list=14%, signal=50%	SLC6A15/SLC6A2/SLC6A14/SLC6A19/SLC22A2/SLC6A3/SLC6A11/SLC6A5/SLC6A7/SLC6A20/SLC18A2
REACTOME_DEFECTIVE_C1GALT1C1_CAUSES_TN_POLYAGGLUTINATION_SYNDROME_TNPS_	REACTOME_DEFECTIVE_C1GALT1C1_CAUSES_TN_POLYAGGLUTINATION_SYNDROME_TNPS_	17	0.699603	1.77801	0.00720721	0.167591	0.149471	4566	tags=53%, list=12%, signal=46%	MUC13/MUC5B/MUC5AC/MUC16/MUC17/MUCL1/C1GALT1/MUC4/MUC7
REACTOME_DISEASES_OF_METABOLISM	REACTOME_DISEASES_OF_METABOLISM	245	0.378814	1.45644	0.00729927	0.167591	0.149471	10812	tags=46%, list=29%, signal=32%	ACAN/NCAN/LCT/MUC13/CYP24A1/CHST6/MUC5B/MUC5AC/GGT1/CSPG4/MUC16/PAPSS2/CYP7B1/CHST3/ADAMTSL4/SBSPON/CSPG5/OPLAH/ALG12/CSF2RB/G6PC/NOTCH1/MUC17/MUCL1/MCCC1/GALNT3/GPC6/ACACA/CYP26B1/C1GALT1/ADAMTSL3/MGAT2/MUC4/PC/UGT1A4/TCN2/ADAMTS3/SLC26A2/GPC5/MUC7/EXT1/PGM1/CYP11B1/IDH1/HSPG2/ADAMTS7/LARGE1/NOTCH2/SDC3/NHLRC1/GBE1/SI/FMOD/MAN1B1/AGRN/SLC34A2/GALNS/DAG1/ADAMTS18/HLCS/CUBN/PMM2/NUS1/TPMT/CYP11B2/…
REACTOME_DEFECTIVE_GALNT3_CAUSES_FAMILIAL_HYPERPHOSPHATEMIC_TUMORAL_CALCINOSIS_HFTC_	REACTOME_DEFECTIVE_GALNT3_CAUSES_FAMILIAL_HYPERPHOSPHATEMIC_TUMORAL_CALCINOSIS_HFTC_	16	0.705571	1.75651	0.00735294	0.167591	0.149471	4566	tags=56%, list=12%, signal=49%	MUC13/MUC5B/MUC5AC/MUC16/MUC17/MUCL1/GALNT3/MUC4/MUC7
KEGG_GLYCOSAMINOGLYCAN_BIOSYNTHESIS_KERATAN_SULFATE	KEGG_GLYCOSAMINOGLYCAN_BIOSYNTHESIS_KERATAN_SULFATE	15	0.714691	1.75143	0.00739372	0.167591	0.149471	5550	tags=40%, list=15%, signal=34%	CHST4/CHST6/B3GNT7/CHST1/CHST2/ST3GAL1
NABA_ECM_GLYCOPROTEINS	NABA_ECM_GLYCOPROTEINS	195	0.389591	1.47484	0.00742942	0.167591	0.149471	6038	tags=29%, list=16%, signal=25%	ZP2/AMELX/RSPO2/FBN3/NTN3/ZP4/SMOC1/OTOG/EMILIN3/TINAG/DMBT1/IGFBPL1/MATN4/CRISPLD1/COCH/MFGE8/FBN2/LAMB3/CCN6/LAMC2/SBSPON/VWA7/SPP1/TNC/LAMA1/LTBP1/NTN1/AMBN/TGFBI/MEPE/VWA2/EMID1/VWDE/DMP1/KCP/FNDC1/FNDC7/CRELD2/TECTB/IBSP/PXDN/VWA5B2/EMILIN2/MATN1/MFAP3/FNDC8/EYS/IGFBP5/OTOL1/PXDNL/RSPO4/IGSF10/LGI2/LAMA5/EDIL3/AGRN/VWA1
WP_OXIDATIVE_PHOSPHORYLATION	WP_OXIDATIVE_PHOSPHORYLATION	52	-0.504502	-1.68044	0.00753769	0.167591	0.149471	8679	tags=52%, list=24%, signal=40%	ATP5MG/NDUFA8/NDUFB10/NDUFS3/ATP5PO/ATP5F1E/ATP5PF/NDUFB7/NDUFS4/ATP5MC1/ATP5F1D/NDUFB4/NDUFS5/NDUFA11/NDUFB1/ATP5MF/NDUFC1/NDUFB8/NDUFA5/ATP5MC2/ATP5ME/NDUFA2/ATP5PD/NDUFV2/NDUFA3/NDUFC2/NDUFA7
REACTOME_DISORDERS_OF_TRANSMEMBRANE_TRANSPORTERS	REACTOME_DISORDERS_OF_TRANSMEMBRANE_TRANSPORTERS	176	0.400394	1.49369	0.00758725	0.167591	0.149471	10214	tags=44%, list=28%, signal=32%	SLC6A2/CP/AVPR1B/SLC12A1/SLC6A14/SLC5A1/SLC6A19/SLC26A3/ABCA12/RHAG/SLC36A2/SLC2A2/SLCO1B1/ABCB11/ABCC2/SLC16A1/SLC6A3/NUP50/PSME4/SLC2A1/PSMD2/SLC6A5/ABCD1/NUP153/RNF185/NUP155/SLC26A2/NUP160/SLC2A9/PSMC1/ABCG8/RANBP2/SLC6A20/NUP205/SLC33A1/NDC1/POM121/SLC1A1/SLCO1B3/NUP210/SLC34A2/SLC9A6/AVP/SLC34A1/PSMD7/SLC24A4/SLC20A2/ABCA1/SLC1A3/SLC35A2/SLC17A5/SLC3A2/VCP/NUP133/PSMD1/SLC35C1/TPR/NUP93/HEP…
REACTOME_DISEASES_OF_GLYCOSYLATION	REACTOME_DISEASES_OF_GLYCOSYLATION	142	0.438514	1.59118	0.00775194	0.167591	0.149471	8493	tags=37%, list=23%, signal=29%	ACAN/NCAN/MUC13/CHST6/MUC5B/MUC5AC/CSPG4/MUC16/PAPSS2/CHST3/ADAMTSL4/SBSPON/CSPG5/ALG12/NOTCH1/MUC17/MUCL1/GALNT3/GPC6/C1GALT1/ADAMTSL3/MGAT2/MUC4/ADAMTS3/SLC26A2/GPC5/MUC7/EXT1/PGM1/HSPG2/ADAMTS7/LARGE1/NOTCH2/SDC3/FMOD/MAN1B1/AGRN/DAG1/ADAMTS18/PMM2/NUS1/GFPT1/GNE/SPON2/GLB1/EXT2/SDC1/SRD5A3/DHDDS/ADAMTS4/ADAMTSL1/GALNT12/B4GALT1
WP_CELL_CYCLE	WP_CELL_CYCLE	120	0.449247	1.59819	0.00786164	0.167591	0.149471	9017	tags=41%, list=25%, signal=31%	SMC1B/TGFB2/CCNE1/PRKDC/E2F2/CDC45/MCM5/EP300/CDK6/CCNA1/RBL1/PLK1/ORC1/CCNE2/MCM2/ANAPC1/CDC20/SMC1A/MCM4/BUB1/CHEK1/E2F1/E2F3/STAG1/CCNA2/CDKN2A/TFDP1/MCM6/CHEK2/SKP2/ATR/TTK/SFN/ESPL1/CDC25A/MCM3/MCM7/CCNB2/ATM/CDC7/GSK3B/YWHAH/HDAC2/CCNB3/CDKN2C/CDKN2B/CDC25B/RAD21/PKMYT1
REACTOME_TRANSPORT_OF_INORGANIC_CATIONS_ANIONS_AND_AMINO_ACIDS_OLIGOPEPTIDES	REACTOME_TRANSPORT_OF_INORGANIC_CATIONS_ANIONS_AND_AMINO_ACIDS_OLIGOPEPTIDES	106	0.461578	1.60875	0.00789889	0.167591	0.149471	8050	tags=40%, list=22%, signal=31%	SLC15A1/SLC26A9/SLC6A15/SLC38A3/SLC17A6/SLC12A1/SLC6A14/SLC6A19/SLC17A1/SLC26A3/SLC4A9/SLC9A4/SLC7A11/SLC36A2/SLC7A5/SLC16A10/SLC25A18/SLC9A2/SLC7A1/SLC26A7/SLC8A3/SLC26A2/SLC6A20/SLC36A1/SLC12A7/SLC1A1/SLC34A2/SLC9A6/SLC43A2/SLC34A1/SLC9A3/SLC9A8/SLC7A6/SLC32A1/SLC24A4/SLC9A7/SLC20A2/SLC1A3/SLC17A5/SLC3A2/SLC26A1/SLC38A1
REACTOME_SLC_TRANSPORTER_DISORDERS	REACTOME_SLC_TRANSPORTER_DISORDERS	99	0.492914	1.69036	0.00791139	0.167591	0.149471	9503	tags=52%, list=26%, signal=38%	SLC6A2/CP/AVPR1B/SLC12A1/SLC6A14/SLC5A1/SLC6A19/SLC26A3/RHAG/SLC36A2/SLC2A2/SLCO1B1/SLC16A1/SLC6A3/NUP50/SLC2A1/SLC6A5/NUP153/NUP155/SLC26A2/NUP160/SLC2A9/RANBP2/SLC6A20/NUP205/SLC33A1/NDC1/POM121/SLC1A1/SLCO1B3/NUP210/SLC34A2/SLC9A6/AVP/SLC34A1/SLC24A4/SLC20A2/SLC1A3/SLC35A2/SLC17A5/SLC3A2/NUP133/SLC35C1/TPR/NUP93/HEPH/SLC7A7/SLC12A6/SLC11A2/NUP98/SLC5A5
REACTOME_ROLE_OF_PHOSPHOLIPIDS_IN_PHAGOCYTOSIS	REACTOME_ROLE_OF_PHOSPHOLIPIDS_IN_PHAGOCYTOSIS	82	-0.453627	-1.6169	0.00791557	0.167591	0.149471	3923	tags=48%, list=11%, signal=43%	IGKV3-11/PLPP5/IGHV3-7/IGKV3-20/IGKV4-1/IGLV3-25/IGHV3-11/IGKV1D-33/IGLV2-14/PLPP4/IGKV1-39/IGHV4-59/IGKV1D-16/IGHV3-23/IGKV1-12/IGKV5-2/IGLV3-21/IGHV3-13/IGLV1-47/IGKV1-5/IGHG2/IGKV3-15/IGKV2-30/IGLV6-57/IGHG1/IGLV2-11/IGLV2-23/IGLV1-40/IGHV3-30/PIK3R2/IGHV4-39/IGKV2-28/IGLC2/IGLC3/IGLV7-43/IGKV1-16/IGLV3-19/IGKV2D-28/IGKV1D-39
WP_GPCRS_OTHER	WP_GPCRS_OTHER	92	0.495614	1.6832	0.00793651	0.167591	0.149471	4913	tags=34%, list=13%, signal=29%	PROKR2/CCKBR/MCHR2/GHRHR/CHRM3/NTSR1/GPR83/GPR55/HTR2A/GPR17/DRD3/ADORA2A/LGR6/HTR1F/RXFP1/CELSR1/PTGFR/SMO/OR3A3/OR2A5/ADGRG1/GPR84/ADGRL2/CXCR2/ADGRL3/HTR7/ADGRE2/OR2A4/OR3A1/FSHR/OR1F1
REACTOME_TRANSPORT_OF_BILE_SALTS_AND_ORGANIC_ACIDS_METAL_IONS_AND_AMINE_COMPOUNDS	REACTOME_TRANSPORT_OF_BILE_SALTS_AND_ORGANIC_ACIDS_METAL_IONS_AND_AMINE_COMPOUNDS	85	0.501313	1.66731	0.00797448	0.167591	0.149471	5036	tags=33%, list=14%, signal=28%	SLC6A15/SLC6A2/CP/SLC30A10/SLC30A3/RHCG/SLC22A16/SLC22A8/SLC6A14/SLC6A19/RHAG/SLC22A2/SLC16A1/SLC6A3/SLC6A11/SLC16A3/SLC39A7/SLC6A5/SLC5A3/SLC11A1/SLC31A1/SLC16A8/SLC39A14/SLC13A1/SLC13A5/SLC6A7/SLC6A20/SLC18A2
WP_REGULATORY_CIRCUITS_OF_THE_STAT3_SIGNALING_PATHWAY	WP_REGULATORY_CIRCUITS_OF_THE_STAT3_SIGNALING_PATHWAY	78	0.479665	1.58286	0.00797448	0.167591	0.149471	8903	tags=41%, list=24%, signal=31%	MAPK4/IL12RB2/EGFR/IL2RA/CSF2RB/MAPK12/MPL/PTPRT/PTPRD/MAPK1/AGTR2/IL6R/IL20RB/MTOR/SETD7/IL27RA/IL22RA1/STAT3/MAPK6/OSMR/MAPK14/IFNAR2/IL21R/CNTFR/CSF2RA/CREBBP/IFNLR1/MAPK13/RPTOR/SRC/PDGFRA/PTPRC
WP_DNA_IRDAMAGE_AND_CELLULAR_RESPONSE_VIA_ATR	WP_DNA_IRDAMAGE_AND_CELLULAR_RESPONSE_VIA_ATR	80	0.497491	1.63941	0.00809061	0.167591	0.149471	9374	tags=46%, list=26%, signal=35%	CLSPN/PRKDC/CDC45/FOXM1/FANCA/EXO1/PLK1/MCM2/RECQL/SMC1A/FANCD2/CHEK1/E2F1/USP1/BRCA2/HERC2/CHEK2/MDC1/PARP1/BRCA1/TOPBP1/ATR/RAD51/FEN1/RPA1/ATM/IKBKG/BARD1/TOP3A/MSH2/RFWD3/NBN/WRN/FANCI/RMI1/TP53BP1/BRIP1
REACTOME_FCERI_MEDIATED_CA_2_MOBILIZATION	REACTOME_FCERI_MEDIATED_CA_2_MOBILIZATION	86	-0.441021	-1.5817	0.00810811	0.167591	0.149471	6630	tags=33%, list=18%, signal=27%	IGHV4-59/IGKV1D-16/IGHV3-23/IGKV1-12/IGKV5-2/LAT/FCER1A/IGLV3-21/IGHV3-13/IGLV1-47/VAV3/IGKV1-5/IGKV3-15/IGKV2-30/IGLV6-57/IGLV2-11/IGLV2-23/IGLV1-40/IGHV3-30/IGHV4-39/IGKV2-28/IGLC2/IGLC3/IGLV7-43/IGKV1-16/IGLV3-19/IGKV2D-28/IGKV1D-39
REACTOME_ESTROGEN_DEPENDENT_GENE_EXPRESSION	REACTOME_ESTROGEN_DEPENDENT_GENE_EXPRESSION	148	-0.377216	-1.47282	0.00854701	0.17394	0.155134	7587	tags=33%, list=21%, signal=26%	BCL2/GTF2A2/H2AJ/H3-3A/H4C14/FOXA1/KDM4B/H2AC6/H2AC20/DDX5/H2BC15/ESR1/H2AC18/H3C14/H4C9/H2BC5/POLR2I/CXCL12/H2BC9/H4C1/H2AC19/H2BU1/CCND1/CXXC5/MYB/GATA3/POLR2J/H3C12/GREB1/H4C11/H2BC21/JUN/TFF3/H2BC17/H4C6/H3-3B/H3C10/H4C5/NR5A2/CITED1/H4C4/H4C15/KCTD6/JUND/H2BC3/H4C3/FOS/TFF1/FOSB
REACTOME_APOPTOTIC_CLEAVAGE_OF_CELLULAR_PROTEINS	REACTOME_APOPTOTIC_CLEAVAGE_OF_CELLULAR_PROTEINS	38	0.562153	1.66965	0.00856164	0.17394	0.155134	9261	tags=50%, list=25%, signal=37%	DSG3/DSG1/PKP1/CLSPN/DSP/GAS2/DSG2/PLEC/STK26/CTNNB1/ROCK1/BIRC2/LMNB1/TJP2/STK24/APC/PTK2/SPTAN1/CDH1
REACTOME_PI_3K_CASCADE_FGFR3	REACTOME_PI_3K_CASCADE_FGFR3	18	-0.668791	-1.73527	0.00909091	0.17832	0.15904	1941	tags=28%, list=5%, signal=26%	FGF18/FGF16/FGFR3/FGF20/FGF4
REACTOME_PI_3K_CASCADE_FGFR4	REACTOME_PI_3K_CASCADE_FGFR4	20	-0.664393	-1.77161	0.00925926	0.17832	0.15904	2667	tags=30%, list=7%, signal=28%	KLB/FGF18/FGF16/FGF20/FGF19/FGF4
REACTOME_SHC_MEDIATED_CASCADE_FGFR4	REACTOME_SHC_MEDIATED_CASCADE_FGFR4	20	-0.665701	-1.7751	0.00925926	0.17832	0.15904	4512	tags=40%, list=12%, signal=35%	HRAS/FGF17/KLB/FGF18/FGF16/FGF20/FGF19/FGF4
KEGG_AXON_GUIDANCE	KEGG_AXON_GUIDANCE	129	0.446369	1.60049	0.00930233	0.17832	0.15904	8251	tags=41%, list=22%, signal=32%	UNC5D/NTN3/DPYSL5/LIMK2/L1CAM/EPHB3/EFNA2/MET/PLXNB2/EPHB1/NTN1/EPHA7/ROBO1/SEMA3A/PLXNA1/EPHB2/MAPK1/UNC5B/NGEF/EPHA2/EPHB4/PLXNB3/PAK6/CHP2/FES/ITGB1/ABLIM1/EPHA4/PPP3R2/EPHB6/NFAT5/NFATC3/DCC/ROCK1/SEMA4F/PAK3/PLXNA2/SEMA3E/NCK2/ARHGEF12/EPHA8/EFNA4/PAK2/EPHA6/SEMA6D/GSK3B/ROCK2/SEMA7A/SEMA4G/NFATC1/NCK1/EPHA5/PTK2
REACTOME_XENOBIOTICS	REACTOME_XENOBIOTICS	23	-0.662168	-1.83506	0.00930233	0.17832	0.15904	3640	tags=39%, list=10%, signal=35%	CYP2F1/CYP1A2/CYP2A6/CYP2E1/CYP2C9/CYP3A5/CYP2C8/CYP2C18/CYP2A7
WP_GENES_INVOLVED_IN_MALE_INFERTILITY	WP_GENES_INVOLVED_IN_MALE_INFERTILITY	142	0.43244	1.56913	0.00930233	0.17832	0.15904	4565	tags=22%, list=12%, signal=19%	TEX15/SEMG1/CTCFL/HORMAD1/EPPIN/NOS1/PRDM9/H2BW1/PSAT1/PIWIL3/STRA8/H3-4/HORMAD2/TMEM132E/AGO2/EP300/FOLH1B/FOLH1/RAG1/CCNA1/TNF/CYP26B1/SOD3/SIRPA/NANOS1/ETV5/HMGA1/TCN2/USP26/SOD2/BRCA2
WP_NRF2_PATHWAY	WP_NRF2_PATHWAY	145	0.44567	1.62292	0.00930233	0.17832	0.15904	5733	tags=31%, list=16%, signal=26%	SLC6A15/SLC6A2/UGT2B7/SLC39A12/GGTLC2/SLC2A12/SLC6A14/SLC5A1/GGT1/SLC6A19/GSTA1/TGFB2/SLC7A11/SLC2A7/SLC2A2/ABCC4/ABCC2/GSTA5/GGTLC1/CES5A/ME1/SLC6A3/SLC6A8/SLC6A11/SLC39A7/SLC2A5/SLC2A1/SOD3/SLC2A6/SLC6A5/SLC5A3/UGT1A4/EPHA2/SLC6A17/SRXN1/G6PD/SLC39A14/SLC6A7/SLC2A9/MAFG/SLC6A20/GSTM1/TXNRD1/TGFA/CYP4A11
REACTOME_L1CAM_INTERACTIONS	REACTOME_L1CAM_INTERACTIONS	121	0.453412	1.60974	0.00943396	0.178608	0.159297	9126	tags=43%, list=25%, signal=32%	NCAN/EGFR/SCN1A/SPTB/ITGB3/L1CAM/SCN2A/SPTBN2/TUBB1/LAMA1/NCAM1/RDX/HSPA8/CNTN6/NRP2/EPHB2/SCN5A/MAPK1/TUBA3C/TUBB3/ITGA10/TUBA4A/SCN10A/ITGAV/SH3GL2/KIF4B/TUBA1C/ITGB1/CNTN1/SPTBN1/KIF4A/ITGA9/MSN/RPS6KA4/DLG1/RPS6KA3/LAMC1/TUBA8/SPTA1/ALCAM/KCNQ2/TUBA1B/RPS6KA1/CNTN2/ANK1/SCN8A/SRC/SPTBN5/SPTAN1/ITGA2B/DNM2/DCX
REACTOME_CELL_JUNCTION_ORGANIZATION	REACTOME_CELL_JUNCTION_ORGANIZATION	91	0.471875	1.59172	0.00963082	0.178608	0.159297	6851	tags=40%, list=19%, signal=32%	CLDN6/KRT14/CLDN16/CLDN1/CDH12/CLDN10/CDH3/CDH10/LAMB3/CDH15/LAMC2/FLNA/SDK1/CDH18/FLNC/ITGA6/NECTIN1/CLDN8/PVR/CLDN2/PARVB/ITGB4/CDH24/ITGB1/ACTN1/PRKCI/MPP5/PLEC/CDH4/CLDN9/CTNNB1/CDH17/CLDN14/SDK2/ILK/CTNND1
REACTOME_MITOTIC_SPINDLE_CHECKPOINT	REACTOME_MITOTIC_SPINDLE_CHECKPOINT	111	0.449939	1.57441	0.00963082	0.178608	0.159297	10643	tags=48%, list=29%, signal=34%	CENPM/INCENP/RANGAP1/DYNC1I1/CENPI/PLK1/ANAPC1/CENPN/CDC20/CENPF/KNL1/ERCC6L/CENPO/DYNC1H1/BUB1/NUP160/RANBP2/ZW10/DYNC1LI2/KIF2A/CENPP/CDCA8/PPP2R5D/KIF2C/CENPE/SGO1/CLIP1/BUB1B/SGO2/BIRC5/KIF18A/DSN1/NDE1/CENPL/NDC80/PPP2R1B/CENPA/CKAP5/NUP133/ZWILCH/MAD2L1/AHCTF1/CLASP1/XPO1/NUP98/TAOK1/SEC13/KNTC1/PPP2R5E/AURKB/SEH1L/SKA1/KIF2B
REACTOME_SIGNALING_BY_MET	REACTOME_SIGNALING_BY_MET	79	0.472904	1.56239	0.0096463	0.178608	0.159297	8589	tags=34%, list=23%, signal=26%	COL11A2/COL2A1/SH3GL3/LAMB3/LAMC2/MET/LAMA1/PTPRJ/DOCK7/TNS3/SH3GL2/CBL/PIK3CA/ITGB1/CRKL/PTPN11/LAMA5/STAT3/RAPGEF1/SOS1/LAMC1/PTPN1/PTK2/LAMC3/FN1/COL11A1/SRC
PID_E2F_PATHWAY	PID_E2F_PATHWAY	73	0.479846	1.56779	0.00969305	0.178608	0.159297	8346	tags=45%, list=23%, signal=35%	CCNE1/E2F2/EP300/CES5A/E2F7/RBL1/ORC1/CCNE2/MYBL2/TYMS/RRM2/E2F1/E2F3/TRRAP/CCNA2/CDKN2A/TFDP1/RANBP1/TK1/BRCA1/TOPBP1/CDC25A/CES3/CBX5/MCM3/RRM1/ATM/POLA1/APAF1/CREBBP/PRMT5/SMARCA2/CDKN2C
REACTOME_COMPLEX_I_BIOGENESIS	REACTOME_COMPLEX_I_BIOGENESIS	49	-0.499035	-1.64415	0.00995025	0.180832	0.16128	8372	tags=55%, list=23%, signal=43%	NDUFV3/NDUFS7/NDUFAF5/TMEM126B/NDUFA8/NDUFAF1/NDUFB10/NDUFS3/NDUFB7/NDUFS4/NDUFA12/NDUFA13/NDUFB4/NDUFS5/NDUFA11/NDUFAF2/NDUFB1/NDUFAF3/NDUFA1/NDUFC1/NDUFB8/NDUFA5/NDUFA2/NDUFV2/NDUFA3/NDUFC2/NDUFA7
PID_PTP1B_PATHWAY	PID_PTP1B_PATHWAY	51	-0.49426	-1.64084	0.00997506	0.180832	0.16128	3163	tags=12%, list=9%, signal=11%	SOCS3/PRL/CAV1/INS/LEP/CSN2
REACTOME_INSULIN_RECEPTOR_SIGNALLING_CASCADE	REACTOME_INSULIN_RECEPTOR_SIGNALLING_CASCADE	54	-0.488937	-1.62998	0.0100756	0.180832	0.16128	4512	tags=30%, list=12%, signal=26%	HRAS/FGF17/FLT3LG/FGF3/FGFR1/KL/KLB/FLT3/FGF18/FGF16/PIK3R2/FGFR3/INS/FGF20/FGF19/FGF4
PID_PLK1_PATHWAY	PID_PLK1_PATHWAY	45	0.528733	1.6154	0.010118	0.180832	0.16128	8813	tags=44%, list=24%, signal=34%	CLSPN/INCENP/ECT2/PLK1/CDC20/ERCC6L/BUB1/TPX2/AURKA/KIF2A/CENPE/SGO1/BUB1B/PRC1/NDC80/ROCK2/KIF20A/FBXO5/BORA/CDC25B
REACTOME_MOLECULES_ASSOCIATED_WITH_ELASTIC_FIBRES	REACTOME_MOLECULES_ASSOCIATED_WITH_ELASTIC_FIBRES	38	0.554054	1.6456	0.010274	0.182248	0.162543	5132	tags=39%, list=14%, signal=34%	GDF5/FBN3/EMILIN3/TGFB2/FBN2/ITGB3/ITGB8/LTBP1/ITGB6/BMP10/ITGAV/EMILIN2/MFAP3/ITGB1/BMP2
REACTOME_ACTIVATION_OF_THE_MRNA_UPON_BINDING_OF_THE_CAP_BINDING_COMPLEX_AND_EIFS_AND_SUBSEQUENT_BINDING_TO_43S	REACTOME_ACTIVATION_OF_THE_MRNA_UPON_BINDING_OF_THE_CAP_BINDING_COMPLEX_AND_EIFS_AND_SUBSEQUENT_BINDING_TO_43S	60	-0.481509	-1.62193	0.0103627	0.18246	0.162733	6733	tags=45%, list=18%, signal=37%	RPS3A/RPS25/RPS21/RPS15A/RPS9/RPS16/RPS13/RPS17/RPS18/RPS4X/RPS27L/RPS23/FAU/RPS8/RPS28/RPS6/RPS20/RPS14/RPS3/RPS7/RPS2/RPS15/RPS26/RPS19/RPS11/RPS24/RPS4Y1
REACTOME_RESPIRATORY_ELECTRON_TRANSPORT	REACTOME_RESPIRATORY_ELECTRON_TRANSPORT	89	-0.435056	-1.57051	0.0105541	0.182909	0.163133	10605	tags=48%, list=29%, signal=34%	NDUFV3/UQCRB/NDUFS7/COX16/NDUFAF5/SURF1/TMEM126B/COQ10A/COX5A/NDUFA8/NDUFAF1/NDUFB10/COX7B/NDUFS3/NDUFB7/NDUFS4/UQCR11/COX11/COQ10B/NDUFA12/NDUFA13/UQCRQ/NDUFB4/NDUFS5/NDUFA11/NDUFAF2/COX4I1/NDUFB1/NDUFAF3/NDUFA1/COX6B1/COX5B/NDUFC1/COX7C/NDUFB8/NDUFA5/NDUFA2/COX6A1/NDUFV2/COX6C/NDUFA3/NDUFC2/NDUFA7
REACTOME_G1_S_SPECIFIC_TRANSCRIPTION	REACTOME_G1_S_SPECIFIC_TRANSCRIPTION	29	0.598949	1.68078	0.0107914	0.182909	0.163133	11455	tags=66%, list=31%, signal=45%	CCNE1/CDC45/CCNA1/RBL1/ORC1/TYMS/RRM2/E2F1/CDT1/TFDP1/TK1/CDC25A/POLA1/FBXO5/CDC6/TFDP2/LIN9/PCNA/DHFR
WP_GASTRIC_CANCER_NETWORK_1	WP_GASTRIC_CANCER_NETWORK_1	29	0.595178	1.6702	0.0107914	0.182909	0.163133	8133	tags=62%, list=22%, signal=48%	NOTCH1/E2F7/CCNA1/ECT2/S100P/CENPF/MYBL2/MCM4/TPX2/AURKA/KIF15/GATD3B/ACTL6A/CEP192/SMOC2/RNF216/KIF20B/APC
REACTOME_ANTIGEN_ACTIVATES_B_CELL_RECEPTOR_BCR_LEADING_TO_GENERATION_OF_SECOND_MESSENGERS	REACTOME_ANTIGEN_ACTIVATES_B_CELL_RECEPTOR_BCR_LEADING_TO_GENERATION_OF_SECOND_MESSENGERS	86	-0.429355	-1.53986	0.0108108	0.182909	0.163133	9592	tags=45%, list=26%, signal=34%	IGKV3-11/IGHV3-7/IGKV3-20/IGKV4-1/CD79B/IGLV3-25/IGHV3-11/IGKV1D-33/IGLV2-14/TRPC1/IGKV1-39/BLNK/IGHV4-59/IGKV1D-16/IGHV3-23/IGKV1-12/IGKV5-2/IGLV3-21/IGHV3-13/IGLV1-47/IGKV1-5/IGKV3-15/IGKV2-30/IGLV6-57/IGLV2-11/IGLV2-23/IGLV1-40/CD79A/IGHV3-30/IGHV4-39/IGKV2-28/IGLC2/IGLC3/IGHM/IGLV7-43/IGKV1-16/IGLV3-19/IGKV2D-28/IGKV1D-39
WP_EXTRACELLULAR_VESICLEMEDIATED_SIGNALING_IN_RECIPIENT_CELLS	WP_EXTRACELLULAR_VESICLEMEDIATED_SIGNALING_IN_RECIPIENT_CELLS	30	0.590756	1.6765	0.0108499	0.182909	0.163133	10495	tags=57%, list=29%, signal=41%	EGFR/TGFB2/MFGE8/PROM1/MET/MTOR/TGFA/CTNNB1/TGFBR1/TGFBR3/APC/WNT3A/AKT1/PIK3R5/KRAS/NRAS/WNT5A
WP_GASTRIC_CANCER_NETWORK_2	WP_GASTRIC_CANCER_NETWORK_2	31	0.584624	1.67203	0.0108499	0.182909	0.163133	9407	tags=52%, list=26%, signal=38%	COL9A3/COL9A1/EGFR/ATAD2/LMNB2/MTDH/DSCC1/RNF144B/CTNNB1/LBR/RFC4/FAM91A1/CHTF8/FANCI/AHCTF1/S100A6
REACTOME_NEGATIVE_REGULATION_OF_FGFR4_SIGNALING	REACTOME_NEGATIVE_REGULATION_OF_FGFR4_SIGNALING	31	-0.557155	-1.68255	0.0111359	0.183163	0.16336	2667	tags=19%, list=7%, signal=18%	KLB/FGF18/FGF16/FGF20/FGF19/FGF4
REACTOME_NUCLEAR_SIGNALING_BY_ERBB4	REACTOME_NUCLEAR_SIGNALING_BY_ERBB4	32	-0.554779	-1.68958	0.0111359	0.183163	0.16336	3148	tags=16%, list=9%, signal=14%	NRG4/GFAP/NRG1/PSENEN/CSN2
REACTOME_NEURONAL_SYSTEM	REACTOME_NEURONAL_SYSTEM	409	0.338903	1.36899	0.0111421	0.183163	0.16336	6390	tags=28%, list=17%, signal=24%	GABRA1/KCNG1/KCNJ4/KCNH5/GLRA2/KCNG4/GABRG3/PRKAG3/GABRG2/HTR3C/GNAT3/CHRNB3/BCHE/SLC18A3/PANX2/HTR3A/GRIN2A/GJD2/GABRA5/PRKCA/GABBR2/KCNA4/CACNG2/CHRNA7/SLITRK5/CHRNB4/GJA10/CHRNA4/KCNH7/ADCY7/HTR3B/KCNA7/GABRA3/CHRNA2/SLC22A2/GRM5/CACNA1B/KCNMA1/CHAT/PPFIA4/KCNK4/KCNQ5/SLC6A3/KCNQ4/CACNA2D3/TUBB1/NTRK3/LRRTM3/KCNA2/APBA1/PTPRF/ADCY2/GRIN2B/SLC6A11/LRRTM1/KCNJ12/PRKX/GNB4/HSPA8/SLITRK2/SYN3/ADCY…
REACTOME_TRYPTOPHAN_CATABOLISM	REACTOME_TRYPTOPHAN_CATABOLISM	14	0.72802	1.75126	0.0111732	0.183163	0.16336	3780	tags=57%, list=10%, signal=51%	KYNU/SLC7A5/AADAT/ACMSD/TDO2/IDO1/KMO/HAAO
REACTOME_DOWNSTREAM_SIGNALING_OF_ACTIVATED_FGFR4	REACTOME_DOWNSTREAM_SIGNALING_OF_ACTIVATED_FGFR4	27	-0.599103	-1.75574	0.0112613	0.183343	0.16352	4512	tags=30%, list=12%, signal=26%	HRAS/FGF17/KLB/FGF18/FGF16/FGF20/FGF19/FGF4
REACTOME_SHC_MEDIATED_CASCADE_FGFR3	REACTOME_SHC_MEDIATED_CASCADE_FGFR3	18	-0.657577	-1.70617	0.0113636	0.183751	0.163884	1941	tags=39%, list=5%, signal=37%	HRAS/FGF17/FGF18/FGF16/FGFR3/FGF20/FGF4
REACTOME_TRANSCRIPTIONAL_REGULATION_BY_MECP2	REACTOME_TRANSCRIPTIONAL_REGULATION_BY_MECP2	62	0.480093	1.53856	0.0115894	0.186135	0.16601	6055	tags=32%, list=16%, signal=27%	OPRK1/SST/FOXG1/GRIN2A/FKBP5/AGO2/IRAK1/MET/TNRC6B/NOTCH1/GRIN2B/BDNF/AGO1/HTT/RBFOX1/HIPK2/TBL1XR1/TBL1X/LBR/SOX2
REACTOME_DISEASES_ASSOCIATED_WITH_GLYCOSAMINOGLYCAN_METABOLISM	REACTOME_DISEASES_ASSOCIATED_WITH_GLYCOSAMINOGLYCAN_METABOLISM	41	0.55319	1.67152	0.0117057	0.186741	0.166551	6009	tags=37%, list=16%, signal=31%	ACAN/NCAN/CHST6/CSPG4/PAPSS2/CHST3/CSPG5/GPC6/SLC26A2/GPC5/EXT1/HSPG2/SDC3/FMOD/AGRN
WP_CHOLESTEROL_METABOLISM_INCLUDES_BOTH_BLOCH_AND_KANDUTSCHRUSSELL_PATHWAYS	WP_CHOLESTEROL_METABOLISM_INCLUDES_BOTH_BLOCH_AND_KANDUTSCHRUSSELL_PATHWAYS	46	0.522539	1.60223	0.0118443	0.187693	0.1674	7466	tags=48%, list=20%, signal=38%	FADS2/SREBF2/FADS1/CYP51A1/FASN/ACSL1/IDI1/DHCR7/HMGCS1/LSS/SCD/DHCR24/HMGCR/MVD/SQLE/ELOVL4/LBR/ACSL4/ACSL3/SOAT1/FDPS/ABCA1
REACTOME_POTENTIAL_THERAPEUTICS_FOR_SARS	REACTOME_POTENTIAL_THERAPEUTICS_FOR_SARS	37	0.562565	1.67095	0.012069	0.18878	0.168369	9370	tags=49%, list=25%, signal=36%	ACE2/VEGFA/FURIN/IL1RAP/IL6R/ATP1A1/ITGB1/TLR7/IL1R1/ROCK1/ROCK2/HDAC2/ITGA4/TUBB/TLR9/COMT/NR3C1/AP2M1
WP_EPITHELIAL_TO_MESENCHYMAL_TRANSITION_IN_COLORECTAL_CANCER	WP_EPITHELIAL_TO_MESENCHYMAL_TRANSITION_IN_COLORECTAL_CANCER	159	0.405411	1.49814	0.0121766	0.18878	0.168369	6764	tags=30%, list=18%, signal=24%	DLK1/FZD9/CLDN6/CLDN16/CLDN1/CLDN10/PKP1/TGFB2/CLDN24/FOXC2/DSP/FOXM1/LRP6/COL4A4/NOTCH1/FZD5/WNT6/MAPK12/FMNL2/NRP2/CLDN8/MAPK1/LRP5/MMP15/CLDN2/WNT9A/WNT7B/HIF1A/NR2C2/COL4A3/PKP2/PIK3CA/WNT10A/NOTCH2/MPP5/FZD6/PROX1/PIK3CB/CLDN9/CTNNB1/TGFBR1/FOXQ1/CLDN14/MAPK14/PIK3CD/SOS1/WNT7A
KEGG_FRUCTOSE_AND_MANNOSE_METABOLISM	KEGG_FRUCTOSE_AND_MANNOSE_METABOLISM	34	0.572651	1.67675	0.0123023	0.18878	0.168369	8289	tags=47%, list=23%, signal=36%	AKR1B10/PFKP/GMDS/PFKFB2/HK3/PFKFB3/PMM1/PFKL/ALDOC/GMPPB/PMM2/TPI1/KHK/MTMR2/PFKFB4/FBP2
REACTOME_CELL_CELL_COMMUNICATION	REACTOME_CELL_CELL_COMMUNICATION	129	0.428489	1.53638	0.0124031	0.18878	0.168369	9469	tags=50%, list=26%, signal=37%	CLDN6/KRT14/CLDN16/CLDN1/CDH12/CLDN10/CDH3/CDH10/NPHS2/LAMB3/CDH15/LAMC2/FLNA/SDK1/CDH18/FLNC/ITGA6/NECTIN1/KIRREL2/CLDN8/SIRPA/PVR/CLDN2/PARVB/PIK3CA/ITGB4/CDH24/ITGB1/KIRREL1/SPTBN1/ACTN1/PRKCI/MPP5/PLEC/PIK3CB/CDH4/CLDN9/CTNNB1/PTPN11/CDH17/IQGAP1/CLDN14/SDK2/ILK/CTNND1/NCK2/PARD3/NECTIN4/CDH8/ACTN4/NCK1/PTK2/CADM1/AFDN/LIMS1/SRC/SPTAN1/KRT5/CDH2/SIRPB1/CDH9/CDH1/CD2AP/CLDN18
REACTOME_IRS_MEDIATED_SIGNALLING	REACTOME_IRS_MEDIATED_SIGNALLING	48	-0.513353	-1.6776	0.0124069	0.18878	0.168369	4512	tags=31%, list=12%, signal=27%	HRAS/FGF17/FLT3LG/FGF3/FGFR1/KL/KLB/FLT3/FGF18/FGF16/PIK3R2/FGFR3/FGF20/FGF19/FGF4
REACTOME_METABOLISM_OF_FAT_SOLUBLE_VITAMINS	REACTOME_METABOLISM_OF_FAT_SOLUBLE_VITAMINS	48	-0.509082	-1.66365	0.0124069	0.18878	0.168369	3028	tags=21%, list=8%, signal=19%	APOM/LPL/APOB/LRP2/GPIHBP1/TTR/APOA1/RBP4/APOA2/APOC3
WP_VITAMIN_B12_METABOLISM	WP_VITAMIN_B12_METABOLISM	51	-0.488178	-1.62065	0.0124688	0.18878	0.168369	4019	tags=35%, list=11%, signal=31%	SAA4/F7/CCL2/SAA2/CBLIF/APOB/HBB/LRP2/PLG/PLAT/INS/IL6/F2/MAT1A/SAA1/HBA1/ALB/APOA1
WP_TOLLLIKE_RECEPTOR_SIGNALING_RELATED_TO_MYD88	WP_TOLLLIKE_RECEPTOR_SIGNALING_RELATED_TO_MYD88	31	0.573769	1.64098	0.0126582	0.189654	0.169149	8834	tags=52%, list=24%, signal=39%	IRAK1/TLR8/MAPK1/REL/TLR2/TRAF3/TLR1/TICAM2/TLR6/TLR7/TIRAP/TLR5/NFKB1/IKBKG/TLR9/TRAF6
BIOCARTA_AHSP_PATHWAY	BIOCARTA_AHSP_PATHWAY	13	-0.698601	-1.70934	0.012766	0.189654	0.169149	2728	tags=31%, list=7%, signal=28%	AHSP/HBB/HBA2/HBA1
REACTOME_FGFR3_LIGAND_BINDING_AND_ACTIVATION	REACTOME_FGFR3_LIGAND_BINDING_AND_ACTIVATION	13	-0.695823	-1.70254	0.012766	0.189654	0.169149	1941	tags=38%, list=5%, signal=36%	FGF18/FGF16/FGFR3/FGF20/FGF4
KEGG_NEUROACTIVE_LIGAND_RECEPTOR_INTERACTION	KEGG_NEUROACTIVE_LIGAND_RECEPTOR_INTERACTION	270	0.357227	1.3862	0.0130814	0.193064	0.17219	4854	tags=26%, list=13%, signal=23%	OPRK1/CCKBR/GABRA1/MCHR2/GHRHR/CHRM3/GLRA2/GHSR/GABRG3/GH2/GABRG2/NTSR1/CHRNB3/MTNR1A/AVPR1B/CHRM1/MAS1/GPR156/GRIN2A/GABRA5/GABBR2/CHRNA7/GPR83/NPFFR1/MLNR/OPRD1/LPAR3/CHRNB4/CRHR1/GLP1R/CHRNA4/VIPR2/GABRA3/FPR2/CHRNA2/GRM5/HTR2A/TRHR/TAAR6/GABRP/PRSS3/ADRA2B/PTH2R/DRD3/ADORA2A/HTR6/HTR1F/MCHR1/GRIN2B/RXFP1/HTR2C/PTGFR/ADORA2B/P2RY6/GPR50/GRIA1/GRIK3/GLP2R/GABRQ/AGTR2/PRLHR/DRD5/CHRNA5/HTR7/GRIK…
SA_REG_CASCADE_OF_CYCLIN_EXPR	SA_REG_CASCADE_OF_CYCLIN_EXPR	13	0.732294	1.71834	0.0131579	0.193064	0.17219	5047	tags=62%, list=14%, signal=53%	PRB1/CCNE1/E2F2/CCNA1/CCNE2/E2F1/CCNA2/CDKN2A
REACTOME_UNWINDING_OF_DNA	REACTOME_UNWINDING_OF_DNA	12	0.747832	1.73059	0.013308	0.194068	0.173085	7029	tags=83%, list=19%, signal=67%	GINS4/CDC45/MCM5/MCM2/MCM8/MCM4/GINS1/MCM6/MCM3/MCM7
REACTOME_SUMOYLATION_OF_DNA_REPLICATION_PROTEINS	REACTOME_SUMOYLATION_OF_DNA_REPLICATION_PROTEINS	46	0.511427	1.56816	0.0135364	0.196195	0.174982	12476	tags=67%, list=34%, signal=45%	INCENP/RANGAP1/NUP50/NUP153/NUP155/NUP160/RANBP2/NUP205/AURKA/CDCA8/NDC1/POM121/NUP210/BIRC5/NUP133/TPR/NUP93/SUMO3/TOP2B/NUP98/NUP188/SEC13/AURKB/SEH1L/TOP1/TOP2A/PCNA/NUP88/POM121C/NUP54/NUP214
KEGG_OXIDATIVE_PHOSPHORYLATION	KEGG_OXIDATIVE_PHOSPHORYLATION	118	-0.396498	-1.48491	0.0137363	0.197383	0.176042	8679	tags=45%, list=24%, signal=34%	ATP6V0B/ATP6V0E2/ATP5MG/COX5A/ATP6V1B1/NDUFA8/NDUFB10/COX7B/NDUFS3/ATP6V0E1/ATP6V1G2/ATP5PO/ATP5F1E/ATP5PF/NDUFB7/NDUFS4/UQCR11/COX11/ATP5MC1/ATP5F1D/COX7A2/UQCRQ/NDUFB4/NDUFS5/NDUFA11/COX4I1/NDUFB1/ATP5MF/NDUFA1/COX6B1/ATP6V1F/COX5B/NDUFC1/COX7A1/COX7C/NDUFB8/NDUFA5/ATP6V1G1/COX6CP3/ATP5MC2/ATP5ME/NDUFA2/COX6A1/ATP5PD/NDUFV2/COX17/COX4I2/COX6C/COX6A2/NDUFA3/NDUFC2/NDUFA7/COX6B2
REACTOME_FRS_MEDIATED_FGFR4_SIGNALING	REACTOME_FRS_MEDIATED_FGFR4_SIGNALING	22	-0.641248	-1.75094	0.0138249	0.197383	0.176042	4512	tags=36%, list=12%, signal=32%	HRAS/FGF17/KLB/FGF18/FGF16/FGF20/FGF19/FGF4
REACTOME_RHO_GTPASES_ACTIVATE_FORMINS	REACTOME_RHO_GTPASES_ACTIVATE_FORMINS	140	0.420928	1.52719	0.0138675	0.197383	0.176042	10729	tags=49%, list=29%, signal=35%	CENPM/INCENP/RANGAP1/TUBB1/DYNC1I1/CENPI/FMNL2/PLK1/CENPN/CDC20/CENPF/KNL1/DIAPH3/TUBA3C/ERCC6L/CENPO/DYNC1H1/TUBB3/BUB1/TUBA4A/NUP160/TUBA1C/RANBP2/ITGB1/ZW10/DYNC1LI2/KIF2A/CENPP/CDCA8/PPP2R5D/KIF2C/MRTFA/CENPE/SGO1/CLIP1/BUB1B/SGO2/BIRC5/KIF18A/DSN1/TUBA8/NDE1/CENPL/NDC80/PPP2R1B/DIAPH1/CENPA/TUBA1B/CKAP5/NUP133/SRGAP2/ZWILCH/SRC/MAD2L1/AHCTF1/CLASP1/XPO1/NUP98/DVL2/TAOK1/SEC13/KNTC1/PPP2R5E/A…
WP_BLOOD_CLOTTING_CASCADE	WP_BLOOD_CLOTTING_CASCADE	23	-0.642624	-1.7809	0.0139535	0.197425	0.17608	4110	tags=52%, list=11%, signal=46%	F8A1/F7/F9/F10/SERPINF2/PLG/PLAT/F13B/F2/FGG/FGB/FGA
WP_SREBF_AND_MIR33_IN_CHOLESTEROL_AND_LIPID_HOMEOSTASIS	WP_SREBF_AND_MIR33_IN_CHOLESTEROL_AND_LIPID_HOMEOSTASIS	18	0.670008	1.72762	0.0142349	0.199748	0.178151	8067	tags=67%, list=22%, signal=52%	PPARGC1A/PPARA/SREBF2/FASN/HMGCS1/MTOR/SCD/LDLR/HMGCR/MIR33A/ABCA1/PRKAA1
REACTOME_ANTIMICROBIAL_PEPTIDES	REACTOME_ANTIMICROBIAL_PEPTIDES	94	0.466493	1.59093	0.0142857	0.199748	0.178151	4599	tags=27%, list=13%, signal=23%	SEMG1/BPIFA1/BPIFB4/S100A7A/PGLYRP3/EPPIN/CHGA/BPIFA2/HTN3/BPIFB1/BPI/PGLYRP4/BPIFB6/DEFB4A/PRSS3/EPPIN-WFDC6/HTN1/BPIFB2/REG3A/SLC11A1/ITLN1/TLR2/S100A9/S100A8/TLR1
WP_GABA_RECEPTOR_SIGNALING	WP_GABA_RECEPTOR_SIGNALING	31	0.553188	1.58212	0.0144665	0.201093	0.179351	3926	tags=29%, list=11%, signal=26%	GABRA1/GABRG3/GABRG2/GABRA5/GABBR2/GABRA3/GABRP/SLC6A11/GABRQ
PID_ECADHERIN_STABILIZATION_PATHWAY	PID_ECADHERIN_STABILIZATION_PATHWAY	41	0.540908	1.63441	0.0150502	0.205552	0.183328	9261	tags=56%, list=25%, signal=42%	AQP5/EGFR/MGAT3/AQP3/MET/EPHA2/PLEKHA7/ACTN1/LPP/KIFC3/ENAH/EGF/CTNNB1/ROCK1/CTNND1/NCKAP1/VCL/CYFIP2/DIAPH1/NCK1/AFDN/EXOC3/CDH1
REACTOME_NUCLEAR_EVENTS_KINASE_AND_TRANSCRIPTION_FACTOR_ACTIVATION_	REACTOME_NUCLEAR_EVENTS_KINASE_AND_TRANSCRIPTION_FACTOR_ACTIVATION_	61	-0.463651	-1.57448	0.0151515	0.205552	0.183328	2311	tags=20%, list=6%, signal=18%	JUNB/RRAD/VGF/EGR2/EGR1/JUND/EGR4/FOS/EGR3/FOSB/ASCL1/CDK5R2
KEGG_CALCIUM_SIGNALING_PATHWAY	KEGG_CALCIUM_SIGNALING_PATHWAY	177	0.382027	1.42677	0.0151745	0.205552	0.183328	7263	tags=34%, list=20%, signal=27%	CCKBR/CHRM3/NOS1/NTSR1/ATP2B3/AVPR1B/CHRM1/GRIN2A/RYR1/PRKCA/CHRNA7/EGFR/ADCY7/GRM5/CACNA1B/HTR2A/TRHR/MYLK3/CALML5/ITPR3/ADORA2A/HTR6/ADCY2/RYR3/PRKX/PLCB4/HTR2C/SLC8A3/PTGFR/ADORA2B/ADCY3/RYR2/PLCE1/DRD5/HTR7/ITPKB/CHP2/ADCY1/CACNA1I/PHKG1/CHRM5/ADRA1A/CACNA1H/PLCB1/ITPR2/PPP3R2/PTAFR/TNNC1/P2RX6/GNA15/CACNA1G/P2RX7/ATP2B4/ATP2A2/PHKB/MYLK/SPHK1/SLC25A5/HRH2/ITPR1
WP_MITOCHONDRIAL_COMPLEX_I_ASSEMBLY_MODEL_OXPHOS_SYSTEM	WP_MITOCHONDRIAL_COMPLEX_I_ASSEMBLY_MODEL_OXPHOS_SYSTEM	50	-0.489358	-1.61698	0.0151899	0.205552	0.183328	8372	tags=44%, list=23%, signal=34%	NDUFA8/NDUFAF1/NDUFB10/NDUFS3/NDUFB7/NDUFS4/NDUFA12/NDUFA13/NDUFB4/NDUFS5/NDUFAF2/NDUFB1/NDUFAF3/NDUFA1/NDUFC1/NDUFB8/NDUFA5/NDUFA2/NDUFV2/NDUFA3/NDUFC2/NDUFA7
REACTOME_FGFR1_LIGAND_BINDING_AND_ACTIVATION	REACTOME_FGFR1_LIGAND_BINDING_AND_ACTIVATION	16	-0.643603	-1.65711	0.0152838	0.205552	0.183328	4439	tags=38%, list=12%, signal=33%	FGF17/FGF3/FGFR1/KL/FGF20/FGF4
REACTOME_ACTIVATED_PKN1_STIMULATES_TRANSCRIPTION_OF_AR_ANDROGEN_RECEPTOR_REGULATED_GENES_KLK2_AND_KLK3	REACTOME_ACTIVATED_PKN1_STIMULATES_TRANSCRIPTION_OF_AR_ANDROGEN_RECEPTOR_REGULATED_GENES_KLK2_AND_KLK3	65	-0.460155	-1.5756	0.0153061	0.205552	0.183328	7371	tags=40%, list=20%, signal=32%	H2AJ/H3-3A/H4C14/H2AC6/H2AC20/H2BC15/H2AC18/H3C14/H4C9/H2BC5/H2BC9/H4C1/H2AC19/H2BU1/H3C12/H4C11/H2BC21/H2BC17/H4C6/H3-3B/H3C10/H4C5/H4C4/H4C15/H2BC3/H4C3
REACTOME_SIRT1_NEGATIVELY_REGULATES_RRNA_EXPRESSION	REACTOME_SIRT1_NEGATIVELY_REGULATES_RRNA_EXPRESSION	66	-0.462084	-1.58345	0.0154639	0.206176	0.183884	7371	tags=39%, list=20%, signal=32%	H2AJ/H3-3A/H4C14/H2AC6/H2AC20/H2BC15/H2AC18/H3C14/H4C9/H2BC5/H2BC9/H4C1/H2AC19/H2BU1/H3C12/H4C11/H2BC21/H2BC17/H4C6/H3-3B/H3C10/H4C5/H4C4/H4C15/H2BC3/H4C3
WP_STATIN_PATHWAY	WP_STATIN_PATHWAY	31	-0.546799	-1.65128	0.0155902	0.206176	0.183884	2659	tags=26%, list=7%, signal=24%	CYP7A1/LCAT/APOC1/LPL/APOB/APOA1/APOA2/APOC3
REACTOME_PLASMA_LIPOPROTEIN_ASSEMBLY_REMODELING_AND_CLEARANCE	REACTOME_PLASMA_LIPOPROTEIN_ASSEMBLY_REMODELING_AND_CLEARANCE	71	-0.43661	-1.50495	0.015625	0.206176	0.183884	2737	tags=17%, list=7%, signal=16%	ANGPTL3/LPL/ANGPTL8/APOF/APOB/CREB3L3/GPIHBP1/CIDEC/ALB/APOA1/APOA2/APOC3
REACTOME_TERMINATION_OF_O_GLYCAN_BIOSYNTHESIS	REACTOME_TERMINATION_OF_O_GLYCAN_BIOSYNTHESIS	23	0.604578	1.62877	0.0157343	0.206176	0.183884	5550	tags=48%, list=15%, signal=41%	MUC13/MUC5B/MUC5AC/MUC16/ST6GAL1/MUC17/MUCL1/MUC4/MUC7/ST3GAL4/ST3GAL1
REACTOME_ERCC6_CSB_AND_EHMT2_G9A_POSITIVELY_REGULATE_RRNA_EXPRESSION	REACTOME_ERCC6_CSB_AND_EHMT2_G9A_POSITIVELY_REGULATE_RRNA_EXPRESSION	74	-0.427887	-1.47736	0.0158311	0.206176	0.183884	7371	tags=35%, list=20%, signal=28%	H2AJ/H3-3A/H4C14/H2AC6/H2AC20/H2BC15/H2AC18/H3C14/H4C9/H2BC5/H2BC9/H4C1/H2AC19/H2BU1/H3C12/H4C11/H2BC21/H2BC17/H4C6/H3-3B/H3C10/H4C5/H4C4/H4C15/H2BC3/H4C3
WP_ANGIOGENESIS	WP_ANGIOGENESIS	24	0.611453	1.65251	0.015873	0.206176	0.183884	9929	tags=67%, list=27%, signal=49%	FGFR2/VEGFA/ANGPT1/MAPK1/HIF1A/PIK3CA/TIMP3/MAPK14/CREBBP/PTK2/SRC/PDGFRA/AKT1/SMAD1/PLCG1/ARNT
WP_HUMAN_COMPLEMENT_SYSTEM	WP_HUMAN_COMPLEMENT_SYSTEM	97	-0.398116	-1.46899	0.0160428	0.206238	0.18394	3367	tags=23%, list=9%, signal=21%	CPN1/SELP/RPS19/CFP/SFTPA1/F10/SELE/C6/LRP2/PLG/ELANE/C8A/CFD/SFTPA2/FGG/ADIPOQ/APCS/ALB/FGB/APOA1/VTN/FGA
PID_AVB3_INTEGRIN_PATHWAY	PID_AVB3_INTEGRIN_PATHWAY	74	0.466411	1.52943	0.0160514	0.206238	0.18394	8729	tags=41%, list=24%, signal=31%	COL9A3/COL11A2/COL9A1/COL2A1/MFGE8/ITGB3/SPP1/PI4KA/COL4A4/VEGFA/MAPK1/ITGAV/COL4A3/COL9A2/CBL/PIK3CA/PTPN11/CSF1R/EDIL3/TLN1/ROCK1/ILK/VCL/SDC1/COL13A1/PTK2/FN1/COL11A1/SRC/COL12A1
WP_PROTEOGLYCAN_BIOSYNTHESIS	WP_PROTEOGLYCAN_BIOSYNTHESIS	17	0.665276	1.69077	0.0162162	0.207236	0.18483	5783	tags=47%, list=16%, signal=40%	PAPSS2/CHST3/XYLT1/EXTL3/SLC26A2/EXT1/CSGALNACT1/SLC35B2
REACTOME_REGULATION_OF_INSULIN_LIKE_GROWTH_FACTOR_IGF_TRANSPORT_AND_UPTAKE_BY_INSULIN_LIKE_GROWTH_FACTOR_BINDING_PROTEINS_IGFBPS_	REACTOME_REGULATION_OF_INSULIN_LIKE_GROWTH_FACTOR_IGF_TRANSPORT_AND_UPTAKE_BY_INSULIN_LIKE_GROWTH_FACTOR_BINDING_PROTEINS_IGFBPS_	124	-0.383813	-1.46201	0.0167598	0.212232	0.189286	4263	tags=26%, list=12%, signal=23%	IGFBP4/BMP4/CHRDL1/IGF1/CTSG/IGFALS/MATN3/IGFBP6/HRC/SERPINA10/SPARCL1/GZMH/IGF2/APOB/CCN1/PENK/VGF/ITIH2/PLG/IL6/F2/SERPINC1/FGG/AFP/KNG1/ALB/APOA1/FGA/IGFBP1/SCG3/APOA2/CHGB
BIOCARTA_FIBRINOLYSIS_PATHWAY	BIOCARTA_FIBRINOLYSIS_PATHWAY	12	-0.709796	-1.68434	0.0168067	0.212232	0.189286	1516	tags=50%, list=4%, signal=48%	PLG/PLAT/F2/FGG/FGB/FGA
PID_ATR_PATHWAY	PID_ATR_PATHWAY	38	0.537837	1.59743	0.0171233	0.212232	0.189286	7029	tags=39%, list=19%, signal=32%	CLSPN/PLK1/MCM2/FANCD2/CHEK1/BRCA2/CCNA2/TOPBP1/ATR/TIMELESS/RAD51/CDC25A/RFC4/RPA1/MCM7
REACTOME_INTERACTIONS_OF_REV_WITH_HOST_CELLULAR_PROTEINS	REACTOME_INTERACTIONS_OF_REV_WITH_HOST_CELLULAR_PROTEINS	37	0.542645	1.61179	0.0172414	0.212232	0.189286	10526	tags=57%, list=29%, signal=41%	RANGAP1/NUP50/NUP153/NUP155/NUP160/RANBP2/NUP205/NDC1/POM121/RANBP1/NUP210/RCC1/NUP133/TPR/NUP93/XPO1/NUP98/NUP188/SEC13/KPNB1/SEH1L
KEGG_DNA_REPLICATION	KEGG_DNA_REPLICATION	36	0.532779	1.57251	0.0172712	0.212232	0.189286	10004	tags=53%, list=27%, signal=38%	MCM5/MCM2/RNASEH1/MCM4/RPA4/MCM6/FEN1/RFC4/RPA1/MCM3/MCM7/POLD1/PRIM2/POLA1/POLA2/RFC1/POLD3/PRIM1/DNA2
REACTOME_NUCLEAR_PORE_COMPLEX_NPC_DISASSEMBLY	REACTOME_NUCLEAR_PORE_COMPLEX_NPC_DISASSEMBLY	36	0.540539	1.59541	0.0172712	0.212232	0.189286	12734	tags=67%, list=35%, signal=44%	NUP50/NEK6/NUP153/NUP155/NUP160/RANBP2/NUP205/NDC1/POM121/NUP210/CCNB2/NUP133/TPR/NUP93/NUP98/NUP188/SEC13/SEH1L/NUP88/POM121C/NEK7/NUP54/NUP214/CCNB1
REACTOME_G_ALPHA_Q_SIGNALLING_EVENTS	REACTOME_G_ALPHA_Q_SIGNALLING_EVENTS	215	0.357038	1.36414	0.0175439	0.212232	0.189286	3299	tags=16%, list=9%, signal=15%	NTS/PROKR2/CCKBR/MCHR2/CHRM3/NPSR1/GHSR/NTSR1/AVPR1B/GCG/CHRM1/PRKCA/EGFR/NPFFR1/MLNR/LPAR3/QRFPR/CCK/FPR2/AGT/PROK2/GRM5/HTR2A/TRHR/GPR17/QRFP/ITPR3/MCHR1/PLCB4/GNB4/HTR2C/RGSL1/PTGFR/P2RY6/CASR
REACTOME_THE_PHOTOTRANSDUCTION_CASCADE	REACTOME_THE_PHOTOTRANSDUCTION_CASCADE	34	0.547636	1.60351	0.0175747	0.212232	0.189286	2524	tags=24%, list=7%, signal=22%	PRKCA/CNGB1/CNGA1/GUCA1C/GUCY2F/RGS9BP/GRK1/GUCA1A
REACTOME_REGULATION_OF_FZD_BY_UBIQUITINATION	REACTOME_REGULATION_OF_FZD_BY_UBIQUITINATION	21	0.623551	1.644	0.0176056	0.212232	0.189286	5391	tags=43%, list=15%, signal=37%	RSPO2/LGR5/ZNRF3/LRP6/FZD5/LGR6/LRP5/FZD6/RSPO4
REACTOME_RECOGNITION_AND_ASSOCIATION_OF_DNA_GLYCOSYLASE_WITH_SITE_CONTAINING_AN_AFFECTED_PURINE	REACTOME_RECOGNITION_AND_ASSOCIATION_OF_DNA_GLYCOSYLASE_WITH_SITE_CONTAINING_AN_AFFECTED_PURINE	56	-0.454687	-1.52535	0.0176322	0.212232	0.189286	7371	tags=41%, list=20%, signal=33%	ACD/H2AJ/H4C14/H2AC6/H2AC20/H2BC15/H2AC18/H4C9/H2BC5/TERF2IP/H2BC9/H4C1/H2AC19/H2BU1/H4C11/H2BC21/H2BC17/H4C6/H4C5/H4C4/H4C15/H2BC3/H4C3
WP_MAMMALIAN_DISORDER_OF_SEXUAL_DEVELOPMENT	WP_MAMMALIAN_DISORDER_OF_SEXUAL_DEVELOPMENT	25	0.601877	1.63954	0.0177305	0.212232	0.189286	2096	tags=28%, list=6%, signal=26%	SOX8/DMRT1/FOXL2/SRD5A1/FGFR2/CBX2/NR5A1
REACTOME_GLYCOLYSIS	REACTOME_GLYCOLYSIS	71	0.456643	1.49188	0.0177994	0.212232	0.189286	10135	tags=45%, list=28%, signal=33%	PFKP/PFKFB2/ENO1/NUP50/GAPDHS/HK3/PGK1/PFKFB3/NUP153/NUP155/NUP160/RANBP2/NUP205/PFKL/NDC1/POM121/PPP2R5D/NUP210/ALDOC/PKM/TPI1/PPP2R1B/PGAM1/PFKFB4/NUP133/TPR/NUP93/PGM2L1/GPI/NUP98/NUP188/SEC13
PID_REELIN_PATHWAY	PID_REELIN_PATHWAY	28	0.57313	1.59787	0.0178571	0.212232	0.189286	7448	tags=54%, list=20%, signal=43%	GRIN2A/LRP8/VLDLR/GRIN2B/CBL/PIK3CA/ITGB1/CRKL/MAP1B/RAPGEF1/DAB1/LRPAP1/ARHGEF2/NCK2/GSK3B
REACTOME_A_TETRASACCHARIDE_LINKER_SEQUENCE_IS_REQUIRED_FOR_GAG_SYNTHESIS	REACTOME_A_TETRASACCHARIDE_LINKER_SEQUENCE_IS_REQUIRED_FOR_GAG_SYNTHESIS	26	0.601086	1.65041	0.0178571	0.212232	0.189286	6009	tags=38%, list=16%, signal=32%	NCAN/CSPG4/CSPG5/XYLT1/GPC6/B3GAT1/GPC5/HSPG2/SDC3/AGRN
REACTOME_FRS_MEDIATED_FGFR3_SIGNALING	REACTOME_FRS_MEDIATED_FGFR3_SIGNALING	20	-0.633298	-1.6887	0.0185185	0.217849	0.194295	1941	tags=35%, list=5%, signal=33%	HRAS/FGF17/FGF18/FGF16/FGFR3/FGF20/FGF4
BIOCARTA_INTRINSIC_PATHWAY	BIOCARTA_INTRINSIC_PATHWAY	23	-0.620711	-1.72017	0.0186047	0.217849	0.194295	3496	tags=43%, list=10%, signal=39%	SERPING1/COL4A6/F9/F10/F2/SERPINC1/FGG/KNG1/FGB/FGA
REACTOME_DNA_REPLICATION	REACTOME_DNA_REPLICATION	128	0.411502	1.4724	0.0186047	0.217849	0.194295	10137	tags=38%, list=28%, signal=27%	CCNE1/GINS4/E2F2/CDC45/MCM5/MCM10/CCNA1/PSME4/ORC1/CCNE2/MCM2/ANAPC1/PSMD2/MCM8/MCM4/E2F1/RPA4/E2F3/PSMC1/GINS1/CCNA2/CDT1/MCM6/SKP2/FEN1/RFC4/RPA1/PSMD7/MCM3/MCM7/POLD1/PRIM2/CDC7/POLA1/POLA2/PSMD1/RFC1/GMNN/GINS3/POLD3/PRIM1/PSMA7/PSMA6/PSMA8/CDC6/PSMD5/DNA2/ORC6
WP_HIPPOMERLIN_SIGNALING_DYSREGULATION	WP_HIPPOMERLIN_SIGNALING_DYSREGULATION	121	0.419848	1.49058	0.0188679	0.218776	0.195122	9261	tags=46%, list=25%, signal=35%	LIN28B/CDH19/MIR98/CDH12/CDH3/EGFR/CDH10/CDH16/CDH15/FGFR2/ITGB3/ITGB8/FOXM1/NF2/MET/AMOT/CDH18/FGFR4/ITGB6/ITGA6/PLCB4/BUB1B-PAK6/CXCL10/VGLL4/ITGA10/EPHA2/ITGAV/PAK6/ITGB4/CDH24/ITGB1/ITGA9/CDH4/CTNNB1/CSF1R/CDH17/ITGB7/CD44/PAK3/AJUBA/ITGB2/PAK2/TEAD2/PRKAR2A/CDH8/ITGA4/PTK2/TEAD4/PDGFRA/DDB1/STK3/ITGA2B/CDH2/ITGB5/CDH9/CDH1
WP_NEURAL_CREST_DIFFERENTIATION	WP_NEURAL_CREST_DIFFERENTIATION	100	0.436632	1.50162	0.0188679	0.218776	0.195122	2678	tags=19%, list=7%, signal=18%	COL11A2/PAX7/LHX5/PHOX2B/COL2A1/DLX5/LHX2/MIA/OLIG2/FOXD3/ZIC1/FGFR2/PAX3/LHX1/ZIC5/GJB1/NOTCH1/GBX2/HDAC9
REACTOME_CDC6_ASSOCIATION_WITH_THE_ORC_ORIGIN_COMPLEX	REACTOME_CDC6_ASSOCIATION_WITH_THE_ORC_ORIGIN_COMPLEX	11	0.735299	1.67229	0.019084	0.220207	0.196398	4394	tags=45%, list=12%, signal=40%	E2F2/ORC1/MCM8/E2F1/E2F3
REACTOME_PARASITE_INFECTION	REACTOME_PARASITE_INFECTION	116	-0.386863	-1.44899	0.0192308	0.220829	0.196953	3923	tags=20%, list=11%, signal=18%	IGHV3-13/IGLV1-47/VAV3/IGKV1-5/IGHG2/IGKV3-15/IGKV2-30/IGLV6-57/IGHG1/IGLV2-11/IGLV2-23/IGLV1-40/IGHV3-30/IGHV4-39/IGKV2-28/IGLC2/IGLC3/IGLV7-43/IGKV1-16/IGLV3-19/IGKV2D-28/IGKV1D-39/MYH2
REACTOME_KERATAN_SULFATE_KERATIN_METABOLISM	REACTOME_KERATAN_SULFATE_KERATIN_METABOLISM	34	0.544532	1.59442	0.0193322	0.220926	0.197039	7619	tags=47%, list=21%, signal=37%	ACAN/CHST6/B3GNT7/B3GNT3/B3GNT4/CHST1/B4GALT5/GLB1L/CHST2/ST3GAL4/ST3GAL1/FMOD/GALNS/GNS/ST3GAL6/GLB1
WP_MIRNAS_INVOLVED_IN_DNA_DAMAGE_RESPONSE	WP_MIRNAS_INVOLVED_IN_DNA_DAMAGE_RESPONSE	46	-0.487397	-1.5843	0.0194647	0.221322	0.197393	6246	tags=46%, list=17%, signal=38%	MIR93/MIR181B1/MIR34B/MIR450B/CDKN1B/MIR222/CDKN1A/MIR374B/MIR25/MIR221/CCND1/MIRLET7D/MIRLET7A1/MIR27A/MIR23A/MIR503/MIRLET7F1/MIR23B/MIR34C/MIR449C/MIR27B
REACTOME_FCERI_MEDIATED_NF_KB_ACTIVATION	REACTOME_FCERI_MEDIATED_NF_KB_ACTIVATION	136	-0.359485	-1.38726	0.0195531	0.221322	0.197393	9729	tags=36%, list=26%, signal=27%	PSMB3/CDC34/IGKV3-11/PSMB1/IGHV3-7/PSMA1/IGKV3-20/IGKV4-1/IGLV3-25/UBE2N/IGHV3-11/IGKV1D-33/IGLV2-14/PSMD12/NFKBIA/IGKV1-39/PSMC5/IGHV4-59/IGKV1D-16/IGHV3-23/PSME2/RASGRP1/PSME1/IGKV1-12/PSMA2/IGKV5-2/SEM1/FCER1A/UBA52/IGLV3-21/IGHV3-13/IGLV1-47/IGKV1-5/IGKV3-15/IGKV2-30/IGLV6-57/IGLV2-11/IGLV2-23/IGLV1-40/IGHV3-30/IGHV4-39/IGKV2-28/IGLC2/IGLC3/IGLV7-43/IGKV1-16/IGLV3-19/IGKV2D-28/IGKV1D-39
REACTOME_FORMATION_OF_ATP_BY_CHEMIOSMOTIC_COUPLING	REACTOME_FORMATION_OF_ATP_BY_CHEMIOSMOTIC_COUPLING	16	-0.634796	-1.63443	0.0196507	0.221373	0.197438	8679	tags=62%, list=24%, signal=48%	ATP5MG/ATP5PO/ATP5F1E/ATP5PF/ATP5MC1/ATP5F1D/ATP5MF/ATP5MC2/ATP5ME/ATP5PD
PID_BARD1_PATHWAY	PID_BARD1_PATHWAY	29	0.550373	1.54447	0.0197842	0.221825	0.197842	8473	tags=52%, list=23%, signal=40%	CCNE1/PRKDC/XRCC6/FANCA/FANCD2/FANCE/FANCC/BRCA1/TOPBP1/ATR/RAD51/ATM/BARD1/FANCG/NBN
NABA_SECRETED_FACTORS	NABA_SECRETED_FACTORS	342	-0.295467	-1.27873	0.0200669	0.223099	0.198978	4820	tags=26%, list=13%, signal=23%	BMP15/CXCL12/CXCL14/CCL25/ANGPTL5/FGF17/PDGFD/BMP4/CHRDL1/WNT1/TNFSF12/GDF10/IGF1/CSH1/ARTN/IL22/LTB/S100A11/FLT3LG/FGF3/CCL15/CCL2/LEFTY1/ANGPT4/IFNA14/MEGF11/WNT4/BRINP2/CCL4L2/NRG4/IL4/GDF3/PRL/IL1RN/CRHBP/ANGPTL3/FST/NRG1/IL24/IGF2/IFNK/CCL28/NTF4/EGFL8/ANGPTL1/CCL11/WFIKKN1/MST1/SFRP4/IFNE/CCL3L3/FGF18/SFRP2/FGF16/FGF12/AMH/FRZB/FGF14/AREG/MST1L/BMP5/IL5/CCL19/PTN/INS/IL2/IL6/INS-IGF2/IL17B/…
REACTOME_BASE_EXCISION_REPAIR_AP_SITE_FORMATION	REACTOME_BASE_EXCISION_REPAIR_AP_SITE_FORMATION	63	-0.449105	-1.5329	0.0201511	0.223099	0.198978	7371	tags=37%, list=20%, signal=29%	H2AJ/H4C14/H2AC6/H2AC20/H2BC15/H2AC18/H4C9/H2BC5/TERF2IP/H2BC9/H4C1/H2AC19/H2BU1/NEIL1/H4C11/H2BC21/H2BC17/H4C6/H4C5/H4C4/H4C15/H2BC3/H4C3
REACTOME_NEGATIVE_REGULATION_OF_FGFR3_SIGNALING	REACTOME_NEGATIVE_REGULATION_OF_FGFR3_SIGNALING	29	-0.554303	-1.65518	0.0201794	0.223099	0.198978	1941	tags=17%, list=5%, signal=16%	FGF18/FGF16/FGFR3/FGF20/FGF4
REACTOME_DOWNSTREAM_SIGNALING_OF_ACTIVATED_FGFR3	REACTOME_DOWNSTREAM_SIGNALING_OF_ACTIVATED_FGFR3	25	-0.591827	-1.69003	0.0205479	0.226123	0.201674	1941	tags=28%, list=5%, signal=27%	HRAS/FGF17/FGF18/FGF16/FGFR3/FGF20/FGF4
REACTOME_POST_TRANSLATIONAL_MODIFICATION_SYNTHESIS_OF_GPI_ANCHORED_PROTEINS	REACTOME_POST_TRANSLATIONAL_MODIFICATION_SYNTHESIS_OF_GPI_ANCHORED_PROTEINS	93	0.443763	1.5101	0.0207668	0.227478	0.202883	4171	tags=25%, list=11%, signal=22%	ART3/CNTN5/RAET1L/MELTF/MSLN/PRSS41/MDGA2/ALPG/CD109/ULBP2/LY6D/PLET1/LY6K/RAET1G/GP2/GPLD1/LYPD5/IZUMO1R/VNN1/LYPD4/TECTB/PIGO/LY6E
WP_HYPOTHESIZED_PATHWAYS_IN_PATHOGENESIS_OF_CARDIOVASCULAR_DISEASE	WP_HYPOTHESIZED_PATHWAYS_IN_PATHOGENESIS_OF_CARDIOVASCULAR_DISEASE	25	0.592284	1.61341	0.0212766	0.231312	0.206303	6670	tags=36%, list=18%, signal=29%	FBN3/FBN2/FLNA/LTBP1/MAPK1/NR2C2/TGFBR1/MAPK14/TGFBR3
WP_PATHWAYS_AFFECTED_IN_ADENOID_CYSTIC_CARCINOMA	WP_PATHWAYS_AFFECTED_IN_ADENOID_CYSTIC_CARCINOMA	65	0.46182	1.4894	0.0213115	0.231312	0.206303	9135	tags=49%, list=25%, signal=37%	PRKDC/EP300/NOTCH1/FGFR4/MYBL1/DTX4/CNTN6/SMC1A/CHEK1/PIK3CA/INSRR/NSD1/NFIB/BRD1/CHEK2/BCOR/BRCA1/KDM6A/IL17RD/KAT6A/MGA/ATM/CREBBP/UHRF1/SMARCA2/ARID1A/JMJD1C/ATRX/SRCAP/BCORL1/KMT2C/AKT1
REACTOME_KINESINS	REACTOME_KINESINS	61	0.467135	1.49428	0.0214521	0.231781	0.206721	8969	tags=57%, list=24%, signal=43%	KIF1A/TUBB1/KIF1B/KIF21A/TUBA3C/KIF26B/TUBB3/TUBA4A/KIF21B/KIF26A/KIF4B/KIF1C/KIF18B/TUBA1C/KIF23/KIF2A/KIF4A/RACGAP1/KIF15/KIF2C/KIFC1/CENPE/KIF13B/KIF18A/TUBA8/KIF5B/KIF20B/KIF3B/TUBA1B/KIF20A/KIF27/KIF19/KIF3C/KLC4/KIF11
REACTOME_SEPARATION_OF_SISTER_CHROMATIDS	REACTOME_SEPARATION_OF_SISTER_CHROMATIDS	191	0.357114	1.34787	0.0222552	0.239369	0.213489	10729	tags=40%, list=29%, signal=29%	CENPM/INCENP/RANGAP1/TUBB1/DYNC1I1/CDCA5/CENPI/PLK1/PSME4/ANAPC1/PSMD2/CENPN/CDC20/CENPF/KNL1/SMC1A/TUBA3C/ERCC6L/CENPO/DYNC1H1/TUBB3/BUB1/TUBA4A/NUP160/PSMC1/STAG1/TUBA1C/RANBP2/ZW10/DYNC1LI2/KIF2A/CENPP/CDCA8/PPP2R5D/KIF2C/CENPE/SGO1/CLIP1/BUB1B/SGO2/ESPL1/PSMD7/BIRC5/KIF18A/DSN1/TUBA8/NDE1/CENPL/NDC80/PPP2R1B/CENPA/TUBA1B/CKAP5/NUP133/PSMD1/ZWILCH/RAD21/MAD2L1/AHCTF1/CLASP1/XPO1/NUP98/PSMA7/PS…
REACTOME_TRAFFICKING_AND_PROCESSING_OF_ENDOSOMAL_TLR	REACTOME_TRAFFICKING_AND_PROCESSING_OF_ENDOSOMAL_TLR	13	0.687791	1.61391	0.0225564	0.241516	0.215403	9683	tags=77%, list=26%, signal=57%	CTSV/TLR8/LGMN/TLR7/HSP90B1/CTSS/CTSB/TLR9/UNC93B1/CTSL
REACTOME_CELL_CYCLE_CHECKPOINTS	REACTOME_CELL_CYCLE_CHECKPOINTS	292	0.336749	1.32301	0.022792	0.241934	0.215776	10258	tags=39%, list=28%, signal=28%	CLSPN/H3-4/CCNE1/GTSE1/CENPM/CDC45/MCM5/MCM10/INCENP/RANGAP1/DYNC1I1/CCNA1/EXO1/CENPI/PLK1/PSME4/ORC1/CCNE2/MCM2/ANAPC1/PSMD2/CENPN/CDC20/CENPF/KNL1/MCM8/ERCC6L/RNF168/CENPO/H2BC11/DYNC1H1/MCM4/BUB1/CHEK1/NUP160/PSMC1/RANBP2/ZW10/CCNA2/CDKN2A/DYNC1LI2/KIF2A/CENPP/CDCA8/MCM6/HERC2/CHEK2/PPP2R5D/KIF2C/MDC1/CENPE/H2BC13/SGO1/BRCA1/TOPBP1/ATR/CLIP1/BUB1B/SGO2/SFN/CDC25A/RFC4/RPA1/H4C8/PSMD7/H4C2/BIRC…
WP_PI3KAKTMTOR_VITD3_SIGNALLING	WP_PI3KAKTMTOR_VITD3_SIGNALLING	22	0.606244	1.6083	0.0228873	0.241934	0.215776	11096	tags=64%, list=30%, signal=44%	CYP24A1/HK3/MTOR/PIK3CA/CD80/GSK3B/PFKFB4/PRKAA2/LDHA/AKT1/RXRA/IL10/VDR/CD86
PID_INTEGRIN4_PATHWAY	PID_INTEGRIN4_PATHWAY	11	0.732793	1.66659	0.0229008	0.241934	0.215776	6742	tags=64%, list=18%, signal=52%	LAMB3/LAMC2/LAMA1/ITGA6/ITGB4/LAMA5/LAMC1
REACTOME_SHC_MEDIATED_CASCADE_FGFR1	REACTOME_SHC_MEDIATED_CASCADE_FGFR1	21	-0.610681	-1.6442	0.0230415	0.241985	0.215822	4512	tags=33%, list=12%, signal=29%	HRAS/FGF17/FGF3/FGFR1/KL/FGF20/FGF4
REACTOME_HORMONE_LIGAND_BINDING_RECEPTORS	REACTOME_HORMONE_LIGAND_BINDING_RECEPTORS	12	-0.691164	-1.64013	0.0231092	0.241985	0.215822	4917	tags=58%, list=13%, signal=51%	GNRH1/FSHB/TSHR/LHB/GPHA2/CGA/LHCGR
REACTOME_HOMOLOGOUS_DNA_PAIRING_AND_STRAND_EXCHANGE	REACTOME_HOMOLOGOUS_DNA_PAIRING_AND_STRAND_EXCHANGE	42	0.516262	1.55879	0.023569	0.245717	0.219151	11331	tags=57%, list=31%, signal=40%	EXO1/CHEK1/BRCA2/RAD51AP1/BRCA1/TOPBP1/ATR/RAD51/RFC4/RPA1/ATM/BARD1/BLM/TOP3A/RAD9B/XRCC2/NBN/WRN/RMI1/BRIP1/DNA2/MRE11/PALB2/RAD1
PID_AURORA_B_PATHWAY	PID_AURORA_B_PATHWAY	39	0.523328	1.56196	0.0238501	0.246485	0.219836	7838	tags=54%, list=21%, signal=42%	INCENP/SMC4/NCAPD2/SMC2/BUB1/KIF23/NCAPG/AURKA/CDCA8/RACGAP1/NSUN2/PPP2R5D/KIF2C/SGO1/CBX5/BIRC5/NCAPH/MYLK/NDC80/CENPA/KIF20A
REACTOME_ASSOCIATION_OF_TRIC_CCT_WITH_TARGET_PROTEINS_DURING_BIOSYNTHESIS	REACTOME_ASSOCIATION_OF_TRIC_CCT_WITH_TARGET_PROTEINS_DURING_BIOSYNTHESIS	39	0.518397	1.54724	0.0238501	0.246485	0.219836	8356	tags=38%, list=23%, signal=30%	CCNE1/FBXW10/ARFGEF2/GAPDHS/CCNE2/KIF13A/GBA/KIFC3/STAT3/CCT6A/CCT5/XRN2/SPHK1/SKIV2L/FKBP9
REACTOME_TRANSPORT_OF_THE_SLBP_DEPENDANT_MATURE_MRNA	REACTOME_TRANSPORT_OF_THE_SLBP_DEPENDANT_MATURE_MRNA	36	0.520016	1.53484	0.0241796	0.248809	0.221908	12476	tags=61%, list=34%, signal=40%	NUP50/NUP153/NUP155/NUP160/RANBP2/NUP205/NDC1/POM121/NUP210/NUP133/TPR/NUP93/NUP98/NCBP1/NUP188/SEC13/SEH1L/ALYREF/NUP88/POM121C/NUP54/NUP214
BIOCARTA_MCM_PATHWAY	BIOCARTA_MCM_PATHWAY	18	0.633872	1.63444	0.024911	0.253712	0.226281	7029	tags=50%, list=19%, signal=40%	CCNE1/MCM5/ORC1/MCM2/MCM4/CDT1/MCM6/MCM3/MCM7
REACTOME_MITOTIC_METAPHASE_AND_ANAPHASE	REACTOME_MITOTIC_METAPHASE_AND_ANAPHASE	236	0.348506	1.3374	0.0249633	0.253712	0.226281	10729	tags=40%, list=29%, signal=28%	CENPM/INCENP/RANGAP1/TUBB1/DYNC1I1/CDCA5/CENPI/PLK1/PSME4/ANAPC1/PSMD2/CENPN/CDC20/CENPF/KNL1/SMC1A/TUBA3C/ERCC6L/CENPO/DYNC1H1/TUBB3/NUP155/BUB1/TUBA4A/NUP160/PSMC1/STAG1/TUBA1C/RANBP2/ZW10/DYNC1LI2/NUP205/KIF2A/CENPP/CDCA8/NDC1/POM121/PPP2R5D/KIF2C/CENPE/SGO1/LBR/VRK2/CLIP1/BUB1B/SGO2/ESPL1/PSMD7/BIRC5/KIF18A/DSN1/LMNB1/TUBA8/CCNB2/NDE1/CENPL/NDC80/RCC1/PPP2R1B/CENPA/TUBA1B/LEMD3/CKAP5/NUP133/P…
WP_CANONICAL_AND_NONCANONICAL_NOTCH_SIGNALING	WP_CANONICAL_AND_NONCANONICAL_NOTCH_SIGNALING	27	0.56657	1.56276	0.0250896	0.253712	0.226281	3008	tags=19%, list=8%, signal=17%	DNER/DLK1/NOTCH1/MAML2/CNTN6
REACTOME_RESPONSE_TO_ELEVATED_PLATELET_CYTOSOLIC_CA2_	REACTOME_RESPONSE_TO_ELEVATED_PLATELET_CYTOSOLIC_CA2_	131	-0.363676	-1.39577	0.0252101	0.253712	0.226281	2557	tags=14%, list=7%, signal=13%	IGF2/SERPINF2/SERPINA4/HRG/CD36/PLG/CFD/CLEC3B/FGG/ACTN2/VEGFD/KNG1/ALB/FGB/APOA1/FGA/SCG3/APOH
REACTOME_ACTIVATED_NOTCH1_TRANSMITS_SIGNAL_TO_THE_NUCLEUS	REACTOME_ACTIVATED_NOTCH1_TRANSMITS_SIGNAL_TO_THE_NUCLEUS	31	0.535088	1.53035	0.0253165	0.253712	0.226281	3421	tags=16%, list=9%, signal=15%	DNER/DLK1/NOTCH1/DTX4/ADAM17
WP_1Q211_COPY_NUMBER_VARIATION_SYNDROME	WP_1Q211_COPY_NUMBER_VARIATION_SYNDROME	31	0.535384	1.5312	0.0253165	0.253712	0.226281	8391	tags=45%, list=23%, signal=35%	AMELX/GJA8/PRKAG3/FMO5/PRKAB2/KIRREL1/NOTCH2/CTNNB1/CHD1L/TJP2/PRKAA1/LINC00624/PRKAA2/AFDN
WP_VITAMIN_D_RECEPTOR_PATHWAY	WP_VITAMIN_D_RECEPTOR_PATHWAY	183	0.360351	1.3544	0.0254111	0.253712	0.226281	5047	tags=25%, list=14%, signal=21%	KRT34/DNER/KRT16/CA9/KLK6/CYP24A1/CASP14/CDX2/CBS/ALPG/SPRR1B/TGFB2/KRTAP10-2/TRPV6/CCNE1/KRTAP10-4/SFRP1/KRTAP4-1/DEFB4A/ID4/SPP1/CREG2/TREM1/CASP5/ASAP2/KRT38/CLMN/SOSTDC1/FGF23/ABCD1/LRP5/SLC37A2/CLDN2/BMP6/S100A9/HIF1A/G6PD/EPHB4/CEACAM1/S100A8/HSD17B2/TIMP3/HILPDA/IGFBP5/CDKN2A
KEGG_PANCREATIC_CANCER	KEGG_PANCREATIC_CANCER	70	0.447023	1.45949	0.0255591	0.253712	0.226281	7343	tags=36%, list=20%, signal=29%	EGFR/TGFB2/E2F2/PLD1/CDK6/VEGFA/MAPK1/PIK3CG/E2F1/E2F3/BRCA2/PIK3CA/CDKN2A/TGFA/PIK3CB/EGF/NFKB1/TGFBR1/STAT3/RALBP1/RAD51/PIK3CD/STAT1/PIK3R3/IKBKG
KEGG_ECM_RECEPTOR_INTERACTION	KEGG_ECM_RECEPTOR_INTERACTION	83	0.442466	1.46678	0.025641	0.253712	0.226281	8458	tags=42%, list=23%, signal=33%	COL11A2/COL2A1/LAMB3/LAMC2/ITGB3/ITGB8/SPP1/TNC/SV2C/COL4A4/LAMA1/ITGB6/ITGA6/IBSP/ITGA10/ITGAV/ITGB4/ITGB1/HSPG2/GP5/SDC3/ITGA9/LAMA5/AGRN/ITGB7/DAG1/CD44/LAMC1/SV2B/COL4A2/SDC1/ITGA4/LAMC3/FN1/COL11A1
PID_MYC_ACTIV_PATHWAY	PID_MYC_ACTIV_PATHWAY	79	0.438511	1.44876	0.0257235	0.253712	0.226281	8746	tags=43%, list=24%, signal=33%	LIN28B/TFRC/TERT/EP300/CDCA7/CAD/ENO1/HUWE1/KIR3DL1/SLC2A1/EIF4G1/ODC1/HMGA1/MTDH/BCAT1/E2F3/FOSL1/TRRAP/TAF4B/TK1/ACTL6A/CDC25A/RIOX2/BIRC5/PEG10/RCC1/DDX18/CREBBP/EIF2S1/LDHA/PDCD10/POLR3D/NBN/SERPINI1
REACTOME_FATTY_ACIDS	REACTOME_FATTY_ACIDS	15	-0.638626	-1.62443	0.0260304	0.255678	0.228035	7643	tags=60%, list=21%, signal=48%	CYP2B6/CYP4A22/CYP4F22/CYP4B1/CYP2F1/CYP4F11/CYP4F2/CYP4F12/CYP2A7
REACTOME_SIGNALING_BY_NUCLEAR_RECEPTORS	REACTOME_SIGNALING_BY_NUCLEAR_RECEPTORS	295	-0.299589	-1.28048	0.0261438	0.255736	0.228086	6764	tags=26%, list=18%, signal=21%	FOXA1/KDM4B/H2AC6/H2AC20/MMP3/DDX5/PDHB/H2BC15/ALDH8A1/ALDH1A2/ESR1/IGF1R/H2AC18/GPS2/H3C14/H4C9/H2BC5/POLR2I/PDK2/CXCL12/H2BC9/H4C1/HRAS/APOC1/ALDH1A1/GNG5/H2AC19/H2BU1/CCND1/CXXC5/MYB/GATA3/GNG13/POLR2J/H3C12/GREB1/FABP6/DHRS9/H4C11/H2BC21/JUN/ANGPTL3/TFF3/H2BC17/H4C6/H3-3B/CAV1/ADH1A/H3C10/GNG3/H4C5/NR5A2/RDH5/CITED1/RARA/PIK3R2/H4C4/GNG11/CRABP2/H4C15/AREG/KCTD6/CYP26A1/GNG4/JUND/ADH4/PDK4/HS…
REACTOME_CHOLESTEROL_BIOSYNTHESIS	REACTOME_CHOLESTEROL_BIOSYNTHESIS	25	0.581222	1.58327	0.0265957	0.259091	0.231078	9778	tags=60%, list=27%, signal=44%	IDI2/CYP51A1/IDI1/DHCR7/HMGCS1/LSS/DHCR24/HMGCR/MVD/SQLE/LBR/FDPS/SC5D/ACAT2/FDFT1
REACTOME_KERATAN_SULFATE_BIOSYNTHESIS	REACTOME_KERATAN_SULFATE_BIOSYNTHESIS	28	0.549846	1.53295	0.0267857	0.259876	0.231778	5985	tags=39%, list=16%, signal=33%	ACAN/CHST6/B3GNT7/B3GNT3/B3GNT4/CHST1/B4GALT5/CHST2/ST3GAL4/ST3GAL1/FMOD
REACTOME_ETHANOL_OXIDATION	REACTOME_ETHANOL_OXIDATION	12	-0.680713	-1.61533	0.0273109	0.263895	0.235362	5773	tags=50%, list=16%, signal=42%	ADH7/ALDH2/ALDH1A1/ADH1A/ADH4/ADH1B
ST_G_ALPHA_I_PATHWAY	ST_G_ALPHA_I_PATHWAY	36	0.512129	1.51156	0.0276339	0.265934	0.237181	10830	tags=64%, list=29%, signal=45%	EGFR/RGS20/ITPR3/PLCB4/EPHB2/MAPK1/ITPKB/PITX2/PLCB1/PIK3CB/KCNJ9/ITPR2/STAT3/DAG1/SOS1/ITPR1/AKT3/SRC/AKT1/ASAH1/KCNJ5/PI3/PLCB3
WP_SOMATIC_SEX_DETERMINATION	WP_SOMATIC_SEX_DETERMINATION	14	0.664085	1.59746	0.027933	0.267026	0.238155	2096	tags=29%, list=6%, signal=27%	SOX8/DMRT1/FOXL2/NR5A1
PID_RHODOPSIN_PATHWAY	PID_RHODOPSIN_PATHWAY	23	0.583557	1.57213	0.027972	0.267026	0.238155	5138	tags=39%, list=14%, signal=34%	CNGA1/GUCA1C/GUCY2F/RGS9BP/GRK1/GUCA1A/LRAT/RPE65/RHO
REACTOME_IRE1ALPHA_ACTIVATES_CHAPERONES	REACTOME_IRE1ALPHA_ACTIVATES_CHAPERONES	49	0.485688	1.49661	0.0283333	0.269393	0.240267	11502	tags=53%, list=31%, signal=37%	EXTL1/HYOU1/PDIA6/EXTL3/CUL7/KDELR3/PDIA5/TLN1/SRPRB/GFPT1/SSR1/DCTN1/EDEM1/HSPA5/SRPRA/DNAJC3/GOSR2/HDGF/DNAJB11/ATP6V0D1/DDX11/CTDSP2/FKBP14/MYDGF/LMNA/KLHDC3
REACTOME_REGULATION_OF_TP53_ACTIVITY_THROUGH_PHOSPHORYLATION	REACTOME_REGULATION_OF_TP53_ACTIVITY_THROUGH_PHOSPHORYLATION	92	0.4175	1.41791	0.0285714	0.270575	0.24132	10775	tags=48%, list=29%, signal=34%	PRKAG3/TAF1L/CCNA1/EXO1/TAF2/CHEK1/HIPK2/TPX2/PRKAB2/TAF4B/CCNA2/AURKA/CHEK2/TAF1/BRCA1/TOPBP1/ATR/HIPK1/MAPK14/RFC4/RPA1/ATM/BARD1/BLM/TOP3A/RAD9B/PRKAA1/SSRP1/PRKAA2/NBN/WRN/TAF7L/RMI1/NUAK1/BRIP1/DYRK2/SUPT16H/DNA2/TAF13/AURKB/TAF3/NOC2L/MRE11/TAF6
PID_NECTIN_PATHWAY	PID_NECTIN_PATHWAY	30	0.541824	1.53763	0.0289331	0.272913	0.243405	9261	tags=50%, list=25%, signal=37%	CLDN1/ITGB3/NECTIN1/PVR/ITGAV/PIK3CA/CTNNB1/TLN1/IQGAP1/RAPGEF1/FARP2/PTK2/AFDN/SRC/CDH1
WP_MBDNF_AND_PROBDNF_REGULATION_OF_GABA_NEUROTRANSMISSION	WP_MBDNF_AND_PROBDNF_REGULATION_OF_GABA_NEUROTRANSMISSION	38	0.507474	1.50725	0.0291096	0.273492	0.243922	6362	tags=34%, list=17%, signal=28%	GABRA1/GABRG3/GABRG2/GABRA5/GABRA3/GABRP/BDNF/GABRQ/PIK3CG/PIK3CA/PIK3CB/STAT3/ROCK1
PID_INTEGRIN2_PATHWAY	PID_INTEGRIN2_PATHWAY	28	-0.544432	-1.61065	0.0294118	0.274164	0.244521	2871	tags=39%, list=8%, signal=36%	THY1/ICAM2/JAM3/CD40LG/F10/CCN1/PLAT/FGG/KNG1/FGB/FGA
REACTOME_ADRENALINE_NORADRENALINE_INHIBITS_INSULIN_SECRETION	REACTOME_ADRENALINE_NORADRENALINE_INHIBITS_INSULIN_SECRETION	28	-0.542675	-1.60545	0.0294118	0.274164	0.244521	5022	tags=32%, list=14%, signal=28%	CACNA2D2/CACNB2/GNG5/ADRA2A/ADRA2C/GNG13/GNG3/GNG11/GNG4
REACTOME_SIGNALING_BY_FGFR4	REACTOME_SIGNALING_BY_FGFR4	41	-0.486225	-1.53433	0.029703	0.275503	0.245716	2667	tags=22%, list=7%, signal=20%	UBA52/HRAS/FGF17/KLB/FGF18/FGF16/FGF20/FGF19/FGF4
WP_CONTROL_OF_IMMUNE_TOLERANCE_BY_VASOACTIVE_INTESTINAL_PEPTIDE	WP_CONTROL_OF_IMMUNE_TOLERANCE_BY_VASOACTIVE_INTESTINAL_PEPTIDE	13	-0.660268	-1.61555	0.0297872	0.275503	0.245716	3067	tags=31%, list=8%, signal=28%	IL4/VIP/IL5/IL2
REACTOME_FRS_MEDIATED_FGFR1_SIGNALING	REACTOME_FRS_MEDIATED_FGFR1_SIGNALING	23	-0.585625	-1.62294	0.0302326	0.277534	0.247527	4512	tags=30%, list=12%, signal=27%	HRAS/FGF17/FGF3/FGFR1/KL/FGF20/FGF4
WP_FERROPTOSIS	WP_FERROPTOSIS	40	0.503398	1.50936	0.0303541	0.277534	0.247527	10692	tags=52%, list=29%, signal=37%	CP/TFRC/ACSL6/SLC7A11/STEAP3/CYBB/ACSL1/LPCAT3/SLC39A14/PRNP/ALOX15/ACSL4/ACSL3/SLC3A2/SLC39A8/HMOX1/SLC11A2/FTH1/ATG7/GCLM/ACSL5
REACTOME_RESOLUTION_OF_D_LOOP_STRUCTURES_THROUGH_SYNTHESIS_DEPENDENT_STRAND_ANNEALING_SDSA_	REACTOME_RESOLUTION_OF_D_LOOP_STRUCTURES_THROUGH_SYNTHESIS_DEPENDENT_STRAND_ANNEALING_SDSA_	26	0.575042	1.57891	0.0303571	0.277534	0.247527	10873	tags=69%, list=30%, signal=49%	EXO1/BRCA2/RAD51AP1/BRCA1/RAD51/RTEL1/ATM/BARD1/BLM/TOP3A/XRCC2/NBN/WRN/RMI1/BRIP1/DNA2/MRE11/PALB2
NABA_ECM_AFFILIATED	NABA_ECM_AFFILIATED	169	0.366122	1.35907	0.0306279	0.278289	0.248201	5345	tags=24%, list=15%, signal=21%	REG1A/MUC22/C1QL4/MUC13/LMAN1L/CLEC2A/MUC5B/C1QL1/MUC5AC/CLEC6A/CSPG4/CLEC2L/C1QL2/MUC16/CLEC4D/CSPG5/PLXNB2/MUC17/CLEC4C/MUCL1/SEMA3A/CLEC7A/GPC6/PLXNA1/FCN2/REG3A/MUC4/CLEC5A/CLEC18B/ITLN1/ITLN2/CLEC19A/PLXNB3/GPC5/MUC7/CLEC4E/ANXA8/MBL2/CD209/SDC3/REG1B
REACTOME_REGULATION_OF_TP53_ACTIVITY	REACTOME_REGULATION_OF_TP53_ACTIVITY	160	0.371051	1.36737	0.0307692	0.278289	0.248201	10775	tags=41%, list=29%, signal=29%	PRKAG3/TAF1L/POU4F1/EP300/TP53BP2/CCNA1/EXO1/TAF2/CHEK1/HIPK2/TPX2/MTOR/PRKAB2/TAF4B/CCNA2/CDKN2A/BRD1/AURKA/CHEK2/BRPF3/TAF1/BRCA1/TOPBP1/ATR/HIPK1/KAT6A/MAPK14/RFC4/RPA1/PHF20/RBBP7/ATM/PPP2R1B/BANP/PRMT5/BARD1/BLM/TOP3A/HDAC2/RAD9B/AKT3/PRKAA1/SSRP1/PRKAA2/CHD4/NBN/RFFL/PDPK1/WRN/TAF7L/RMI1/NUAK1/AKT1/CHD3/BRIP1/DYRK2/SUPT16H/BRPF1/DNA2/TAF13/AURKB/EHMT2/TAF3/NOC2L/MRE11/TAF6
REACTOME_NEUROTRANSMITTER_RECEPTORS_AND_POSTSYNAPTIC_SIGNAL_TRANSMISSION	REACTOME_NEUROTRANSMITTER_RECEPTORS_AND_POSTSYNAPTIC_SIGNAL_TRANSMISSION	205	0.349924	1.32871	0.0311111	0.278289	0.248201	5008	tags=23%, list=14%, signal=20%	GABRA1/KCNJ4/GLRA2/GABRG3/PRKAG3/GABRG2/HTR3C/GNAT3/CHRNB3/HTR3A/GRIN2A/GABRA5/PRKCA/GABBR2/CACNG2/CHRNA7/CHRNB4/CHRNA4/ADCY7/HTR3B/GABRA3/CHRNA2/TUBB1/APBA1/ADCY2/GRIN2B/KCNJ12/PRKX/GNB4/ADCY3/GRIA1/MAPK1/TUBA3C/RASGRF1/GRIK3/GABRQ/PICK1/TUBB3/TUBA4A/CHRNA5/GRIK2/GABRR2/CHRNA3/PRKAB2/NCALD/TUBA1C/ADCY1
REACTOME_CHONDROITIN_SULFATE_DERMATAN_SULFATE_METABOLISM	REACTOME_CHONDROITIN_SULFATE_DERMATAN_SULFATE_METABOLISM	50	0.482904	1.49478	0.0313015	0.278289	0.248201	7829	tags=34%, list=21%, signal=27%	NCAN/CSPG4/CHST3/CSPG5/XYLT1/GPC6/B3GAT1/GPC5/CSGALNACT1/HSPG2/SDC3/AGRN/DSE/CHST9/CHST11/CHPF/SDC1
WP_CHOLESTEROL_BIOSYNTHESIS_PATHWAY	WP_CHOLESTEROL_BIOSYNTHESIS_PATHWAY	15	0.65763	1.61159	0.0314233	0.278289	0.248201	10792	tags=80%, list=29%, signal=57%	CYP51A1/IDI1/DHCR7/HMGCS1/LSS/HMGCR/MVD/SQLE/FDPS/SC5D/FDFT1/MSMO1
REACTOME_ACTIVATION_OF_PPARGC1A_PGC_1ALPHA_BY_PHOSPHORYLATION	REACTOME_ACTIVATION_OF_PPARGC1A_PGC_1ALPHA_BY_PHOSPHORYLATION	10	0.706148	1.54962	0.0314342	0.278289	0.248201	6450	tags=50%, list=18%, signal=41%	PPARGC1A/PRKAG3/MAPK12/PRKAB2/MAPK14
WP_FRAGILE_X_SYNDROME	WP_FRAGILE_X_SYNDROME	120	0.397647	1.41462	0.0314465	0.278289	0.248201	10514	tags=42%, list=29%, signal=30%	GABRA1/SH3GL3/GABRG2/GRIN2A/PRKCA/GRM5/AGO2/SLC16A1/GRIN2B/EIF4G1/BDNF/GRIA1/MAPK1/PDK1/CLTCL1/PICK1/MTOR/APP/CDKN2A/TTI1/EPHA4/PLCB1/PIK3CB/MAP1B/PTPN11/GRIP1/DAG1/SOS1/HOMER1/SHANK1/ITPR1/CYFIP2/ARAF/RPTOR/SRC/ARHGAP32/CAMK1/DNM2/AKT1/NF1/AP2M1/PPP3CA/CPT1A/GRIP2/DICER1/PLCG1/CYFIP1/KRAS/MAP2K1/DLGAP3/EIF4EBP2
WP_DNA_MISMATCH_REPAIR	WP_DNA_MISMATCH_REPAIR	23	0.575433	1.55025	0.0314685	0.278289	0.248201	12437	tags=61%, list=34%, signal=40%	EXO1/MSH6/PMS2/RFC4/RPA1/POLD1/MSH2/RFC1/POLD3/MLH1/PCNA/POLE3/POLE/POLD2
REACTOME_CHONDROITIN_SULFATE_BIOSYNTHESIS	REACTOME_CHONDROITIN_SULFATE_BIOSYNTHESIS	20	0.604211	1.5866	0.0315789	0.278289	0.248201	7345	tags=40%, list=20%, signal=32%	NCAN/CSPG4/CHST3/CSPG5/CSGALNACT1/CHST9/CHST11/CHPF
REACTOME_NUCLEAR_IMPORT_OF_REV_PROTEIN	REACTOME_NUCLEAR_IMPORT_OF_REV_PROTEIN	34	0.518854	1.51923	0.0316344	0.278289	0.248201	12476	tags=65%, list=34%, signal=43%	NUP50/NUP153/NUP155/NUP160/RANBP2/NUP205/NDC1/POM121/NUP210/RCC1/NUP133/TPR/NUP93/NUP98/NUP188/SEC13/KPNB1/SEH1L/NUP88/POM121C/NUP54/NUP214
REACTOME_MITOTIC_TELOPHASE_CYTOKINESIS	REACTOME_MITOTIC_TELOPHASE_CYTOKINESIS	13	0.663977	1.55803	0.0319549	0.278289	0.248201	11753	tags=92%, list=32%, signal=63%	PLK1/SMC1A/STAG1/KIF23/NIPBL/KIF20A/RAD21/SMC3/WAPL/PDS5A/STAG2/PDS5B
REACTOME_SIGNALING_BY_INSULIN_RECEPTOR	REACTOME_SIGNALING_BY_INSULIN_RECEPTOR	78	-0.405116	-1.42307	0.032	0.278289	0.248201	4805	tags=41%, list=13%, signal=36%	IRS2/ATP6V0B/ATP6V0E2/FGF9/ATP6V1B1/FGF1/ATP6V0E1/ATP6V1G2/GAB2/IRS1/FGF7/FGF22/INSR/PDE3B/ATP6V1F/HRAS/FGF17/ATP6V1G1/FLT3LG/FGF3/FGFR1/KL/KLB/FLT3/FGF18/FGF16/PIK3R2/FGFR3/INS/FGF20/FGF19/FGF4
WP_SULFATION_BIOTRANSFORMATION_REACTION	WP_SULFATION_BIOTRANSFORMATION_REACTION	18	0.622424	1.60493	0.0320285	0.278289	0.248201	1389	tags=17%, list=4%, signal=16%	SULT1C3/SULT1E1/PAPSS2
KEGG_SMALL_CELL_LUNG_CANCER	KEGG_SMALL_CELL_LUNG_CANCER	84	0.427329	1.41999	0.0321027	0.278289	0.248201	10458	tags=52%, list=28%, signal=38%	LAMB3/CCNE1/LAMC2/E2F2/COL4A4/LAMA1/CDK6/ITGA6/CCNE2/PIK3CG/E2F1/TRAF3/E2F3/ITGAV/PIK3CA/ITGB1/BIRC3/RARB/PIK3CB/SKP2/NFKB1/LAMA5/PIK3CD/LAMC1/BIRC2/PIK3R3/RXRB/IKBKG/APAF1/COL4A2/AKT3/PTK2/LAMC3/FN1/CDKN2B/ITGA2B/TRAF6/AKT1/RXRA/LAMB2/PIK3R5/NOS2/CHUK/CKS1B
REACTOME_PI_3K_CASCADE_FGFR1	REACTOME_PI_3K_CASCADE_FGFR1	21	-0.589727	-1.58778	0.0322581	0.278289	0.248201	4439	tags=29%, list=12%, signal=25%	FGF17/FGF3/FGFR1/KL/FGF20/FGF4
REACTOME_TRANSPORT_OF_MATURE_MRNAS_DERIVED_FROM_INTRONLESS_TRANSCRIPTS	REACTOME_TRANSPORT_OF_MATURE_MRNAS_DERIVED_FROM_INTRONLESS_TRANSCRIPTS	43	0.497783	1.50424	0.0323129	0.278289	0.248201	13174	tags=58%, list=36%, signal=37%	NUP50/NUP153/NUP155/NUP160/RANBP2/NUP205/NDC1/POM121/NUP210/NUP133/CPSF2/TPR/NUP93/NUP98/NCBP1/NUP188/SEC13/SEH1L/ALYREF/NUP88/POM121C/NUP54/NUP214/FIP1L1/SLBP
REACTOME_LAGGING_STRAND_SYNTHESIS	REACTOME_LAGGING_STRAND_SYNTHESIS	20	0.600822	1.5777	0.0333333	0.284351	0.253607	12437	tags=65%, list=34%, signal=43%	FEN1/RFC4/RPA1/POLD1/PRIM2/POLA1/POLA2/RFC1/POLD3/PRIM1/DNA2/PCNA/POLD2
WP_WHITE_FAT_CELL_DIFFERENTIATION	WP_WHITE_FAT_CELL_DIFFERENTIATION	32	-0.517867	-1.57717	0.0334076	0.284351	0.253607	4647	tags=28%, list=13%, signal=25%	KLF15/CEBPD/PPARG/EBF1/GATA3/RARA/EGR2/INS/KLF2
REACTOME_NS1_MEDIATED_EFFECTS_ON_HOST_PATHWAYS	REACTOME_NS1_MEDIATED_EFFECTS_ON_HOST_PATHWAYS	41	0.495944	1.49854	0.0334448	0.284351	0.253607	12754	tags=68%, list=35%, signal=45%	KPNA7/NUP50/NUP153/NUP155/NUP160/RANBP2/NUP205/NDC1/POM121/NUP210/ISG15/NUP133/TPR/NUP93/KPNA4/NUP98/NUP188/SEC13/KPNB1/SEH1L/KPNA1/EIF2AK2/KPNA3/NUP88/POM121C/NUP54/NUP214/KPNA2
REACTOME_ANTIVIRAL_MECHANISM_BY_IFN_STIMULATED_GENES	REACTOME_ANTIVIRAL_MECHANISM_BY_IFN_STIMULATED_GENES	82	0.431715	1.42822	0.0337079	0.284351	0.253607	12476	tags=54%, list=34%, signal=36%	KPNA7/FLNA/TRIM25/NUP50/EIF4G1/NUP153/USP18/NUP155/NUP160/USP41/RANBP2/NUP205/NDC1/POM121/NUP210/STAT1/ISG15/NUP133/OAS2/TPR/NUP93/MX1/OAS3/FLNB/KPNA4/NUP98/NUP188/PLCG1/SEC13/DDX58/KPNB1/SEH1L/EIF4G3/KPNA1/EIF4G2/EIF2AK2/OASL/HERC5/KPNA3/NUP88/ABCE1/POM121C/NUP54/NUP214
BIOCARTA_TGFB_PATHWAY	BIOCARTA_TGFB_PATHWAY	19	0.59559	1.55278	0.0338078	0.284351	0.253607	10211	tags=53%, list=28%, signal=38%	TGFB2/EP300/TAB1/ZFYVE9/TGFBR1/CREBBP/APC/MAP3K7/CDH1/MAP2K1
REACTOME_INHIBITION_OF_DNA_RECOMBINATION_AT_TELOMERE	REACTOME_INHIBITION_OF_DNA_RECOMBINATION_AT_TELOMERE	68	-0.416032	-1.42892	0.0338542	0.284351	0.253607	7371	tags=38%, list=20%, signal=31%	H2AJ/H3-3A/H4C14/H2AC6/H2AC20/H2BC15/H2AC18/H4C9/H2BC5/TERF2IP/POLR2I/H2BC9/H4C1/H2AC19/H2BU1/POLR2J/H4C11/H2BC21/H2BC17/H4C6/H3-3B/H4C5/H4C4/H4C15/H2BC3/H4C3
REACTOME_PRC2_METHYLATES_HISTONES_AND_DNA	REACTOME_PRC2_METHYLATES_HISTONES_AND_DNA	71	-0.407463	-1.40449	0.0338542	0.284351	0.253607	7371	tags=37%, list=20%, signal=29%	H2AJ/H3-3A/H4C14/H2AC6/H2AC20/H2BC15/H2AC18/H3C14/H4C9/H2BC5/H2BC9/H4C1/H2AC19/H2BU1/H3C12/H4C11/H2BC21/H2BC17/H4C6/H3-3B/H3C10/H4C5/H4C4/H4C15/H2BC3/H4C3
REACTOME_FGFR2C_LIGAND_BINDING_AND_ACTIVATION	REACTOME_FGFR2C_LIGAND_BINDING_AND_ACTIVATION	13	-0.653068	-1.59793	0.0340426	0.284927	0.25412	1941	tags=31%, list=5%, signal=29%	FGF18/FGF16/FGF20/FGF4
REACTOME_DERMATAN_SULFATE_BIOSYNTHESIS	REACTOME_DERMATAN_SULFATE_BIOSYNTHESIS	11	0.683082	1.55353	0.0343511	0.286501	0.255524	2034	tags=27%, list=6%, signal=26%	NCAN/CSPG4/CSPG5
WP_SPINAL_CORD_INJURY	WP_SPINAL_CORD_INJURY	118	0.395758	1.40522	0.0344828	0.286593	0.255606	3606	tags=21%, list=10%, signal=19%	PRB1/ROS1/ACAN/NCAN/COL2A1/NOS1/MMP12/PRKCA/CSPG4/EGFR/KLK8/RGMA/RTN4R/CXCL8/PTPRZ1/IL1A/NTN1/XYLT1/ICAM1/PDYN/GDNF/TNF/BDNF/MAPK1/CXCL10
REACTOME_FCGR3A_MEDIATED_IL10_SYNTHESIS	REACTOME_FCGR3A_MEDIATED_IL10_SYNTHESIS	95	-0.387271	-1.42164	0.0348525	0.288657	0.257447	3923	tags=23%, list=11%, signal=21%	IGHV3-13/IGLV1-47/IGKV1-5/IGHG2/IGKV3-15/IGKV2-30/IGLV6-57/IGHG1/ADCY4/IGLV2-11/IGLV2-23/IGLV1-40/IGHV3-30/IGHV4-39/IGKV2-28/IGLC2/IGLC3/IGLV7-43/IGKV1-16/IGLV3-19/IGKV2D-28/IGKV1D-39
REACTOME_DEFECTIVE_B4GALT7_CAUSES_EDS_PROGEROID_TYPE	REACTOME_DEFECTIVE_B4GALT7_CAUSES_EDS_PROGEROID_TYPE	20	0.596981	1.56761	0.0350877	0.289596	0.258285	6009	tags=40%, list=16%, signal=33%	NCAN/CSPG4/CSPG5/GPC6/GPC5/HSPG2/SDC3/AGRN
REACTOME_PURINE_CATABOLISM	REACTOME_PURINE_CATABOLISM	18	0.604638	1.55906	0.0355872	0.291692	0.260155	4670	tags=33%, list=13%, signal=29%	NT5C1A/XDH/GDA/NT5C1B/NT5E/NT5C2
REACTOME_RORA_ACTIVATES_GENE_EXPRESSION	REACTOME_RORA_ACTIVATES_GENE_EXPRESSION	18	0.603136	1.55519	0.0355872	0.291692	0.260155	10796	tags=78%, list=29%, signal=55%	PPARA/EP300/HELZ2/TBL1XR1/TBL1X/MED1/NCOA2/CREBBP/TGS1/NCOA1/RXRA/CPT1A/NCOA6/CARM1
REACTOME_GABA_RECEPTOR_ACTIVATION	REACTOME_GABA_RECEPTOR_ACTIVATION	60	0.452792	1.45229	0.0357143	0.291728	0.260187	6340	tags=33%, list=17%, signal=28%	GABRA1/KCNJ4/GABRG3/GABRG2/GNAT3/GABRA5/GABBR2/ADCY7/GABRA3/ADCY2/KCNJ12/GNB4/ADCY3/GABRQ/GABRR2/ADCY1/KCNJ15/KCNJ9/ARHGEF9/KCNJ10
REACTOME_VLDLR_INTERNALISATION_AND_DEGRADATION	REACTOME_VLDLR_INTERNALISATION_AND_DEGRADATION	12	0.670795	1.55232	0.0361217	0.292734	0.261084	2512	tags=17%, list=7%, signal=16%	PCSK9/VLDLR
REACTOME_MISCELLANEOUS_TRANSPORT_AND_BINDING_EVENTS	REACTOME_MISCELLANEOUS_TRANSPORT_AND_BINDING_EVENTS	26	-0.548165	-1.59188	0.0361991	0.292734	0.261084	27	tags=12%, list=0%, signal=12%	SLC66A1/CSN1S1/CSN3
REACTOME_INTERACTIONS_OF_VPR_WITH_HOST_CELLULAR_PROTEINS	REACTOME_INTERACTIONS_OF_VPR_WITH_HOST_CELLULAR_PROTEINS	37	0.499409	1.48337	0.0362069	0.292734	0.261084	12476	tags=62%, list=34%, signal=41%	NUP50/NUP153/HMGA1/NUP155/NUP160/RANBP2/NUP205/NDC1/POM121/NUP210/SLC25A5/NUP133/TPR/NUP93/NUP98/NUP188/SEC13/SEH1L/KPNA1/NUP88/POM121C/NUP54/NUP214
REACTOME_RMTS_METHYLATE_HISTONE_ARGININES	REACTOME_RMTS_METHYLATE_HISTONE_ARGININES	76	-0.403169	-1.41203	0.0364583	0.293768	0.262006	6960	tags=33%, list=19%, signal=27%	H2AJ/H4C14/H2AC11/H2AC6/H2AC20/H2AC18/H3C14/H4C9/SMARCD3/H4C1/H2AC19/RPS2/CCND1/SMARCE1/H3C12/H4C11/H2AC21/H4C6/H3C10/H4C5/H2AW/H4C4/H4C15/H4C3/ACTL6B
REACTOME_SIGNALING_BY_HIPPO	REACTOME_SIGNALING_BY_HIPPO	20	0.592091	1.55477	0.0368421	0.295469	0.263523	13688	tags=75%, list=37%, signal=47%	AMOT/AMOTL1/WWTR1/YAP1/TJP2/NPHP4/STK3/DVL2/STK4/SAV1/LATS1/TJP1/YWHAB/MOB1B/WWC1
WP_PANCREATIC_ADENOCARCINOMA_PATHWAY	WP_PANCREATIC_ADENOCARCINOMA_PATHWAY	89	0.416971	1.39685	0.0369181	0.295469	0.263523	8318	tags=38%, list=23%, signal=30%	EGFR/TGFB2/E2F2/PLD1/CDK6/VEGFA/BUB1B-PAK6/MAPK1/RIPK4/E2F1/E2F3/MTOR/PAK6/BRCA2/PIK3CA/CDKN2A/TGFA/PIK3CB/EGF/NFKB1/TGFBR1/STAT3/RALBP1/RAD51/PIK3CD/PAK3/STAT1/PIK3R3/PAK2/BAK1/IKBKG/AKT3/TIAM1/ARAF
WP_FOCAL_ADHESION	WP_FOCAL_ADHESION	198	0.347381	1.31453	0.0371471	0.296304	0.264268	9135	tags=38%, list=25%, signal=29%	COL2A1/SHC4/PRKCA/EGFR/LAMB3/LAMC2/ITGB3/ITGB8/MYLK3/SPP1/TNC/FLNA/MET/COL4A4/LAMA1/VEGFA/ITGB6/FLNC/ITGA6/BUB1B-PAK6/ARHGAP35/CAPN2/MAPK1/SHC3/RASGRF1/IBSP/ITGA10/PARVB/ITGAV/PAK6/PIK3CA/ITGB4/ITGB1/BIRC3/SRMS/ACTN1/CRKL/ITGA9/MYLK4/PIK3CB/EGF/CTNNB1/LAMA5/TLN1/ITGB7/ROCK1/RAPGEF1/PIK3CD/PDGFC/PAK3/ILK/SOS1/LAMC1/BIRC2/MYLK/PIK3R3/PAK2/VCL/GSK3B/ROCK2/DIAPH1/COL4A2/ACTN4/AKT3/ITGA4/PTK2/LAMC3/FN…
BIOCARTA_ACE2_PATHWAY	BIOCARTA_ACE2_PATHWAY	13	0.639703	1.50107	0.037594	0.297377	0.265225	4765	tags=46%, list=13%, signal=40%	ACE2/AGT/COL4A4/AGTR2/COL4A3/REN
REACTOME_THE_ACTIVATION_OF_ARYLSULFATASES	REACTOME_THE_ACTIVATION_OF_ARYLSULFATASES	13	0.650496	1.5264	0.037594	0.297377	0.265225	5494	tags=38%, list=15%, signal=33%	ARSF/ARSA/ARSH/SUMF2/ARSJ
BIOCARTA_IL5_PATHWAY	BIOCARTA_IL5_PATHWAY	11	-0.687484	-1.58641	0.0376569	0.297377	0.265225	3067	tags=45%, list=8%, signal=42%	CCR3/IL4/CCL11/IL5/IL6
REACTOME_HDR_THROUGH_SINGLE_STRAND_ANNEALING_SSA_	REACTOME_HDR_THROUGH_SINGLE_STRAND_ANNEALING_SSA_	37	0.495788	1.47261	0.037931	0.298438	0.266171	11331	tags=57%, list=31%, signal=39%	EXO1/BRCA1/TOPBP1/ATR/RAD51/RFC4/RPA1/ERCC4/ATM/BARD1/BLM/TOP3A/RAD9B/NBN/WRN/RMI1/BRIP1/DNA2/ABL1/MRE11/RAD1
REACTOME_ESTABLISHMENT_OF_SISTER_CHROMATID_COHESION	REACTOME_ESTABLISHMENT_OF_SISTER_CHROMATID_COHESION	11	0.679337	1.54501	0.0381679	0.298438	0.266171	11753	tags=91%, list=32%, signal=62%	CDCA5/SMC1A/ESCO2/STAG1/RAD21/SMC3/WAPL/PDS5A/STAG2/PDS5B
REACTOME_REGULATION_OF_GENE_EXPRESSION_BY_HYPOXIA_INDUCIBLE_FACTOR	REACTOME_REGULATION_OF_GENE_EXPRESSION_BY_HYPOXIA_INDUCIBLE_FACTOR	11	0.676711	1.53904	0.0381679	0.298438	0.266171	7611	tags=64%, list=21%, signal=50%	CA9/EP300/VEGFA/HIF1A/HIF3A/EPO/CREBBP
WP_MECHANOREGULATION_AND_PATHOLOGY_OF_YAPTAZ_VIA_HIPPO_AND_NONHIPPO_MECHANISMS	WP_MECHANOREGULATION_AND_PATHOLOGY_OF_YAPTAZ_VIA_HIPPO_AND_NONHIPPO_MECHANISMS	47	0.476368	1.46292	0.0386555	0.299442	0.267066	9261	tags=51%, list=25%, signal=38%	ACTA1/ACTG2/ITGB3/ITGB8/NF2/ITGB6/BUB1B-PAK6/PAK6/LIMD1/ITGB4/ITGB1/CTNNB1/MAP4K4/ITGB7/PAK3/ITGB2/PAK2/TEAD2/SRC/TEAD4/STK3/ITGB5/SGMS1/CDH1
WP_METAPATHWAY_BIOTRANSFORMATION_PHASE_I_AND_II	WP_METAPATHWAY_BIOTRANSFORMATION_PHASE_I_AND_II	184	0.348863	1.31267	0.0387481	0.299442	0.267066	3149	tags=15%, list=9%, signal=14%	SULT1C3/UGT2B28/UGT1A10/CHST4/CYP27C1/UGT2B7/CYP24A1/AKR1D1/CHST6/UGT2B11/SULT1E1/GAL3ST2/HS6ST2/AKR1B10/GSTA1/NDST4/GLYATL2/CYP7B1/CHST3/CYP39A1/GAL3ST3/GLYATL1/GSTA5/NDST3/CYP51A1/CHST1/AKR1C2/CYP26B1
REACTOME_MHC_CLASS_II_ANTIGEN_PRESENTATION	REACTOME_MHC_CLASS_II_ANTIGEN_PRESENTATION	124	0.384837	1.36984	0.0388199	0.299442	0.267066	10729	tags=44%, list=29%, signal=32%	CTSV/SPTBN2/AP1S3/TUBB1/AP1B1/DYNC1I1/TUBA3C/SEC24C/DYNC1H1/TUBB3/LGMN/TUBA4A/KIF26A/SH3GL2/KIF4B/TUBA1C/KIF23/DYNC1LI2/KIF2A/KIF4A/RACGAP1/KIF15/KIF2C/CENPE/SEC24A/CTSD/HLA-DOA/KIF18A/TUBA8/DCTN1/SEC24D/KIF5B/KIF3B/CTSF/CTSS/TUBA1B/KIF20A/CANX/CTSB/AP1G1/KIF3C/KLC4/DNM2/KIF11/DCTN5/HLA-DOB/CTSA/AP2M1/CTSL/SEC13/CTSC/RILP/DNM3/KIF2B/TUBB6
WP_STEROL_REGULATORY_ELEMENTBINDING_PROTEINS_SREBP_SIGNALLING	WP_STEROL_REGULATORY_ELEMENTBINDING_PROTEINS_SREBP_SIGNALLING	71	0.428723	1.40067	0.038835	0.299442	0.267066	8344	tags=45%, list=23%, signal=35%	FGF21/PRKAG3/SREBF2/PPARGC1B/CYP51A1/ACACA/FASN/IDI1/HMGCS1/LPIN1/SEC24C/SCARB1/MTOR/NFYA/LSS/SCD/LDLR/PRKAB2/SEC23B/PIK3CA/HMGCR/MVD/SQLE/MIR33A/SEC24A/DBI/ACLY/FDPS/SEC24D/PRKAA1/ATF6/PRKAA2
REACTOME_GPCR_LIGAND_BINDING	REACTOME_GPCR_LIGAND_BINDING	459	0.305379	1.25139	0.0389262	0.299442	0.267066	5185	tags=23%, list=14%, signal=20%	NTS/OPRK1/UCN3/PROKR2/FZD9/CCKBR/MCHR2/RGR/SST/GHRHR/CHRM3/NPSR1/GHSR/CXCL5/NTSR1/TAS2R40/MTNR1A/AVPR1B/GCG/CHRM1/ADM2/RXFP4/RLN3/OPN5/GABBR2/NPFFR1/PPBP/MLNR/OPRD1/LPAR3/QRFPR/CRHR1/GLP1R/GPR55/VIPR2/CCK/FPR2/AGT/PROK2/GRM5/OXGR1/HTR2A/TRHR/TAS2R50/TAAR6/GPR17/CXCL8/QRFP/ADRA2B/PTH2R/GAL/DRD3/ADM/CXCR5/ADORA2A/CXCL6/FZD5/WNT6/TAS2R42/HTR6/HTR1F/MCHR1/RXFP1/GNB4/CCR8/PDYN/GPR37/HTR2C/TAS2R13/CCL7…
KEGG_GLYCOSAMINOGLYCAN_BIOSYNTHESIS_HEPARAN_SULFATE	KEGG_GLYCOSAMINOGLYCAN_BIOSYNTHESIS_HEPARAN_SULFATE	26	0.55848	1.53343	0.0392857	0.299773	0.267362	4696	tags=35%, list=13%, signal=30%	EXTL1/HS6ST2/NDST4/NDST3/XYLT1/EXTL3/B3GAT1/NDST1/EXT1
REACTOME_COPI_DEPENDENT_GOLGI_TO_ER_RETROGRADE_TRAFFIC	REACTOME_COPI_DEPENDENT_GOLGI_TO_ER_RETROGRADE_TRAFFIC	100	0.400781	1.37832	0.0393082	0.299773	0.267362	8969	tags=44%, list=24%, signal=33%	KIF1A/TUBB1/KIF1B/ARFGAP3/KIF21A/KDELR3/TUBA3C/KIF26B/TUBB3/TUBA4A/KIF21B/KIF26A/KIF4B/KIF1C/KIF18B/TUBA1C/KIF23/ZW10/KIF2A/KIF4A/RACGAP1/COPB2/KIF15/KIF2C/KIFC1/CENPE/NBAS/KIF13B/KIF18A/COPA/TUBA8/ARCN1/KIF5B/KIF20B/GBF1/KIF3B/TUBA1B/KIF20A/KIF27/KIF19/KIF3C/KLC4/TMED9/KIF11
REACTOME_POSTMITOTIC_NUCLEAR_PORE_COMPLEX_NPC_REFORMATION	REACTOME_POSTMITOTIC_NUCLEAR_PORE_COMPLEX_NPC_REFORMATION	27	0.54963	1.51604	0.0394265	0.299773	0.267362	10526	tags=56%, list=29%, signal=40%	RANGAP1/NUP155/NUP160/NUP205/NDC1/POM121/RCC1/NUP133/NUP93/AHCTF1/NUP98/NUP188/SEC13/KPNB1/SEH1L
WP_CELLTYPE_DEPENDENT_SELECTIVITY_OF_CCK2R_SIGNALING	WP_CELLTYPE_DEPENDENT_SELECTIVITY_OF_CCK2R_SIGNALING	13	0.636716	1.49406	0.0394737	0.299773	0.267362	3376	tags=38%, list=9%, signal=35%	CCKBR/RYR1/CCK/RYR3/RYR2
