# Supplementary material for: CCDC134 as a Prognostic-Related Biomarker in Breast Cancer Correlating With Immune Infiltrates
Source: Front Oncol. 2022 Mar 3;12:858487. doi: 10.3389/fonc.2022.858487 (PMC8927640; doi:10.3389/fonc.2022.858487)
Supplement: Supplementary file 1 [file DataSheet_1.zip › Supplementary Table 3.xlsx]

## Sheet: Supplementary Table 3
CCDC134 and its 10 co-expressed genes
#node	identifier	x_position	y_position	color	annotation
APBA3	9606.ENSP00000315136	0.439538	0.154609	rgb(178,171,0)	Amyloid-beta A4 precursor protein-binding family A member 3; May modulate processing of the amyloid-beta precursor protein (APP) and hence formation of APP-beta. May enhance the activity of HIF1A in macrophages by inhibiting the activity of HIF1AN; PDZ domain containing
ARPC1B	9606.ENSP00000389631	0.373077	0.288076	rgb(187,255,101)	Actin-related protein 2/3 complex subunit 1B; Functions as component of the Arp2/3 complex which is involved in regulation of actin polymerization and together with an activating nucleation-promoting factor (NPF) mediates the formation of branched actin networks; Belongs to the WD repeat ARPC1 family
CCDC116	9606.ENSP00000292779	0.386923	0.798497	rgb(101,255,163)	Coiled-coil domain-containing protein 116; Coiled-coil domain containing 116
CCDC134	9606.ENSP00000255784	0.506	0.522545	rgb(255,0,0)	Coiled-coil domain-containing protein 134; In extracellular secreted form, promotes proliferation and activation of CD8(+) T cells, suggesting a cytokine-like function. Enhances cytotoxic anti-tumor activity of CD8(+) T cells. May inhibit ERK and JNK signaling activity. May suppress cell migration and invasion activity, via its effects on ERK and JNK signaling; Belongs to the CCDC134 family
CCDC34	9606.ENSP00000330240	0.611231	0.82014	rgb(14,178,0)	Coiled-coil domain-containing protein 34; Coiled-coil domain containing 34
CCDC67	9606.ENSP00000298050	0.470923	0.868838	rgb(150,101,255)	Deuterosome assembly protein 1; Key structural component of the deuterosome, a structure that promotes de novo centriole amplification in multiciliated cells. Deuterosome-mediated centriole amplification occurs in terminally differentiated multiciliated cells and can generate more than 100 centrioles. Probably sufficient for the specification and formation of the deuterosome inner core. Interacts…
EPC2	9606.ENSP00000258484	0.303846	0.571242	rgb(239,117,117)	Enhancer of polycomb-like protein; Enhancer of polycomb homolog 2; May play a role in transcription or DNA repair
HDHD1	9606.ENSP00000396452	0.494923	0.277255	rgb(255,175,101)	Pseudouridine-5'-phosphatase; Dephosphorylates pseudouridine 5'-phosphate, a potential intermediate in rRNA degradation. Pseudouridine is then excreted intact in urine; Belongs to the HAD-like hydrolase superfamily. CbbY/CbbZ/Gph/YieH family
RPL3	9606.ENSP00000346001	0.542923	0.14018	rgb(0,28,178)	60S ribosomal protein L3; The L3 protein is a component of the large subunit of cytoplasmic ribosomes; L ribosomal proteins
SGMS2	9606.ENSP00000378176	0.687846	0.61994	rgb(0,178,157)	Phosphatidylcholine:ceramide cholinephosphotransferase 2; Sphingomyelin synthases synthesize the sphingolipid, sphingomyelin, through transfer of the phosphatidyl head group, phosphatidylcholine, on to the primary hydroxyl of ceramide. The reaction is bidirectional depending on the respective levels of the sphingolipid and ceramide. Plasma membrane SMS2 can also convert phosphatidylethanolamine (…
ZBTB20	9606.ENSP00000419153	0.689692	0.367435	rgb(101,199,255)	Zinc finger and BTB domain-containing protein 20; May be a transcription factor that may be involved in hematopoiesis, oncogenesis, and immune responses. Plays a role in postnatal myogenesis, may be involved in the regulation of satellite cells self-renewal (By similarity); BTB domain containing
