# Supplementary material for: CCDC134 as a Prognostic-Related Biomarker in Breast Cancer Correlating With Immune Infiltrates
Source: Front Oncol. 2022 Mar 3;12:858487. doi: 10.3389/fonc.2022.858487 (PMC8927640; doi:10.3389/fonc.2022.858487)
Supplement: Supplementary file 1 [file DataSheet_1.zip › Supplementary Table 4.xlsx]

## Sheet: Supplementary Table 4
Prediction of potential drug affecting CCDC134
Chemical Name	Chemical ID	CAS RN	Gene Symbol	Gene ID	Interaction	Interaction Actions	Reference Count	Organism Count
abrine	C496492		CCDC134	79879	abrine results in decreased expression of CCDC134 mRNA	decreases^expression	1	1
Acetaminophen	D000082	103-90-2	CCDC134	79879	Acetaminophen affects the expression of CCDC134 mRNA	affects^expression	1	1
Acetaminophen	D000082	103-90-2	CCDC134	79879	Acetaminophen results in increased expression of CCDC134 mRNA	increases^expression	1	1
Aflatoxin B1	D016604	1162-65-8	CCDC134	79879	Aflatoxin B1 results in increased expression of CCDC134 mRNA	increases^expression	1	1
Amiodarone	D000638	1951-25-3	CCDC134	79879	Amiodarone results in increased expression of CCDC134 mRNA	increases^expression	1	1
Benzo(a)pyrene	D001564	50-32-8	CCDC134	79879	Benzo(a)pyrene affects the methylation of CCDC134 3' UTR	affects^methylation	1	1
Benzo(a)pyrene	D001564	50-32-8	CCDC134	79879	Benzo(a)pyrene results in increased expression of CCDC134 mRNA	increases^expression	1	1
Benzo(a)pyrene	D001564	50-32-8	CCDC134	79879	Benzo(a)pyrene results in increased methylation of CCDC134 promoter	increases^methylation	1	1
bisphenol A	C006780	1980-05-07	CCDC134	79879	bisphenol A affects the expression of CCDC134 mRNA	affects^expression	1	1
bisphenol A	C006780	1980-05-07	CCDC134	79879	bisphenol A results in decreased expression of CCDC134 mRNA	decreases^expression	1	1
butyraldehyde	C018475	123-72-8	CCDC134	79879	butyraldehyde results in increased expression of CCDC134 mRNA	increases^expression	1	1
Cadmium Chloride	D019256	10108-64-2	CCDC134	79879	Cadmium Chloride results in decreased methylation of CCDC134 promoter	decreases^methylation	1	1
Carbon Tetrachloride	D002251	56-23-5	CCDC134	79879	Carbon Tetrachloride results in increased expression of CCDC134 mRNA	increases^expression	2	2
Cisplatin	D002945	15663-27-1	CCDC134	79879	[Cisplatin co-treated with jinfukang] results in increased expression of CCDC134 mRNA	affects^cotreatment|increases^expression	1	1
Cisplatin	D002945	15663-27-1	CCDC134	79879	Cisplatin results in increased expression of CCDC134 mRNA	increases^expression	1	1
Endosulfan	D004726	115-29-7	CCDC134	79879	Endosulfan results in increased expression of CCDC134 mRNA	increases^expression	1	1
Gentamicins	D005839		CCDC134	79879	Gentamicins results in increased expression of CCDC134 mRNA	increases^expression	1	1
Glafenine	D005897	3820-67-5	CCDC134	79879	Glafenine results in increased expression of CCDC134 mRNA	increases^expression	1	1
Ionomycin	D015759	56092-81-0	CCDC134	79879	[Tetradecanoylphorbol Acetate co-treated with Ionomycin] results in increased expression of CCDC134 mRNA	affects^cotreatment|increases^expression	1	1
jinfukang	C544151		CCDC134	79879	[Cisplatin co-treated with jinfukang] results in increased expression of CCDC134 mRNA	affects^cotreatment|increases^expression	1	1
jinfukang	C544151		CCDC134	79879	jinfukang results in increased expression of CCDC134 mRNA	increases^expression	1	1
Nanotubes, Carbon	D037742		CCDC134	79879	Nanotubes, Carbon analog results in increased expression of CCDC134 mRNA	increases^expression	1	1
Nanotubes, Carbon	D037742		CCDC134	79879	Nanotubes, Carbon results in increased expression of CCDC134 mRNA	increases^expression	1	1
Phenobarbital	D010634	1950-06-06	CCDC134	79879	Phenobarbital results in decreased methylation of CCDC134 gene	decreases^methylation	1	1
Silicon Dioxide	D012822	7631-86-9	CCDC134	79879	Silicon Dioxide results in increased expression of CCDC134 mRNA	increases^expression	1	1
Soman	D012999	96-64-0	CCDC134	79879	Soman results in decreased expression of CCDC134 mRNA	decreases^expression	1	1
Sunitinib	D000077210		CCDC134	79879	Sunitinib results in decreased expression of CCDC134 mRNA	decreases^expression	1	1
Tetrachlorodibenzodioxin	D013749	1746-01-6	CCDC134	79879	Tetrachlorodibenzodioxin affects the expression of CCDC134 mRNA	affects^expression	2	2
Tetrachlorodibenzodioxin	D013749	1746-01-6	CCDC134	79879	Tetrachlorodibenzodioxin results in increased expression of CCDC134 mRNA	increases^expression	1	1
Tetrachloroethylene	D013750	127-18-4	CCDC134	79879	Tetrachloroethylene results in decreased expression of CCDC134 mRNA	decreases^expression	1	1
Tetradecanoylphorbol Acetate	D013755	16561-29-8	CCDC134	79879	[Tetradecanoylphorbol Acetate co-treated with Ionomycin] results in increased expression of CCDC134 mRNA	affects^cotreatment|increases^expression	1	1
Urethane	D014520	51-79-6	CCDC134	79879	Urethane results in increased expression of CCDC134 mRNA	increases^expression	1	1
Valproic Acid	D014635	99-66-1	CCDC134	79879	Valproic Acid affects the expression of CCDC134 mRNA	affects^expression	1	1
Valproic Acid	D014635	99-66-1	CCDC134	79879	Valproic Acid results in increased methylation of CCDC134 gene	increases^methylation	1	1
