# Supplementary material for: CCDC134 as a Prognostic-Related Biomarker in Breast Cancer Correlating With Immune Infiltrates
Source: Front Oncol. 2022 Mar 3;12:858487. doi: 10.3389/fonc.2022.858487 (PMC8927640; doi:10.3389/fonc.2022.858487)
Supplement: Supplementary file 1 [file DataSheet_1.zip › Supplementary Table 5.xlsx]

## Sheet: Sheet 1
GO and KEGG analysis of DEGs in low and high expression samples of CCDC134
ONTOLOGY	ID	Description	GeneRatio	BgRatio	pvalue	p.adjust	qvalue	geneID	Count
BP	GO:0070268	cornification	21/449	112/18670	2.41208e-13	7.08668e-10	6.9544e-10	DSG3/KRT6A/KRT6B/KRT9/KRT13/KRT16/KRT33B/KRT34/KRT81/KRT83/KRT85/KRT86/SPRR2A/SPRR2D/SPRR2E/CASP14/KLK5/KLK14/KLK12/KRT20/LCE3D	21
BP	GO:0031424	keratinization	23/449	224/18670	5.29572e-09	7.77941e-06	7.6342e-06	DSG3/KRT6A/KRT6B/KRT9/KRT13/KRT16/KRT33B/KRT34/KRT81/KRT83/KRT85/KRT86/SPRR2A/SPRR2D/SPRR2E/CASP14/KLK5/KLK14/KLK12/KRT20/KRTAP1-1/LCE3D/LCE3A	23
BP	GO:0030216	keratinocyte differentiation	24/449	305/18670	4.02562e-07	0.000394243	0.000386884	DSG3/KRT6A/KRT6B/KRT9/KRT13/KRT16/KRT33B/KRT34/KRT81/KRT83/KRT85/KRT86/SERPINB13/SPRR2A/SPRR2D/SPRR2E/CASP14/KLK5/KLK14/KLK12/KRT20/KRTAP1-1/LCE3D/LCE3A	24
BP	GO:0001580	detection of chemical stimulus involved in sensory perception of bitter taste	8/449	41/18670	5.00428e-06	0.00328438	0.00322307	CA6/TAS2R13/RTP3/TAS2R40/TAS2R46/TAS2R30/TAS2R50/GNAT3	8
BP	GO:0009913	epidermal cell differentiation	24/449	358/18670	6.70235e-06	0.00328438	0.00322307	DSG3/KRT6A/KRT6B/KRT9/KRT13/KRT16/KRT33B/KRT34/KRT81/KRT83/KRT85/KRT86/SERPINB13/SPRR2A/SPRR2D/SPRR2E/CASP14/KLK5/KLK14/KLK12/KRT20/KRTAP1-1/LCE3D/LCE3A	24
BP	GO:0007586	digestion	14/449	139/18670	6.70737e-06	0.00328438	0.00322307	APOA2/AQP5/CCKBR/CHRM3/FABP1/LCT/NEUROD1/OPRK1/PRSS3/AKR1D1/SST/MGAM/CHIA/UCN3	14
BP	GO:0050913	sensory perception of bitter taste	8/449	45/18670	1.03777e-05	0.00406457	0.0039887	CA6/TAS2R13/RTP3/TAS2R40/TAS2R46/TAS2R30/TAS2R50/GNAT3	8
BP	GO:0043588	skin development	26/449	419/18670	1.10676e-05	0.00406457	0.0039887	DSG3/GJB3/KRT6A/KRT6B/KRT9/KRT13/KRT16/KRT33B/KRT34/KRT81/KRT83/KRT85/KRT86/SERPINB13/SPRR2A/SPRR2D/SPRR2E/CASP14/KLK5/KLK14/KLK12/KRT20/KRTAP1-1/LCE3D/ASCL4/LCE3A	26
BP	GO:0050912	detection of chemical stimulus involved in sensory perception of taste	8/449	47/18670	1.45156e-05	0.00473853	0.00465008	CA6/TAS2R13/RTP3/TAS2R40/TAS2R46/TAS2R30/TAS2R50/GNAT3	8
BP	GO:0051954	positive regulation of amine transport	7/449	35/18670	1.66668e-05	0.00489671	0.00480531	CHRNB2/NTSR1/OPRK1/SYT4/CARTPT/SLC38A3/ACE2	7
BP	GO:0019730	antimicrobial humoral response	12/449	122/18670	3.84665e-05	0.0102741	0.0100823	CHGA/HTN1/KRT6A/PRSS3/KLK7/REG1A/CXCL5/SEMG1/SEMG2/KLK5/BPIFA1/BPIFA2	12
BP	GO:0008544	epidermis development	26/449	464/18670	6.26828e-05	0.0153468	0.0150604	DSG3/KRT6A/KRT6B/KRT9/KRT13/KRT16/KRT33B/KRT34/KRT81/KRT83/KRT85/KRT86/SERPINB13/KLK7/SPRR2A/SPRR2D/SPRR2E/CASP14/KLK5/KLK14/KLK12/CALML5/KRT20/KRTAP1-1/LCE3D/LCE3A	26
BP	GO:0006959	humoral immune response	21/449	356/18670	0.000156439	0.0353553	0.0346953	CHGA/HTN1/IGHG1/KRT6A/PRSS3/KLK7/REG1A/CXCL5/SEMG1/SEMG2/CFHR4/KLK5/IGHV6-1/IGHV3-20/IGHV2-26/IGKV1D-33/BPIFA1/IFNK/ZP4/BPIFA2/IGHV1-69D	21
BP	GO:0030534	adult behavior	12/449	144/18670	0.000191061	0.038767	0.0380433	ALK/CHRNB2/EN1/FOXA2/NTSR1/OPRK1/SCN1A/CARTPT/KLHL1/SLITRK1/SEZ6/OTOG	12
BP	GO:0050909	sensory perception of taste	8/449	67/18670	0.000197925	0.038767	0.0380433	CA6/TAS2R13/RTP3/TAS2R40/TAS2R46/TAS2R30/TAS2R50/GNAT3	8
BP	GO:0007214	gamma-aminobutyric acid signaling pathway	5/449	25/18670	0.000280788	0.0515597	0.0505973	GABRA1/GABRA5/GABRG3/GABBR2/PHF24	5
BP	GO:0000183	chromatin silencing at rDNA	6/449	40/18670	0.00035899	0.0620419	0.0608838	H3C1/H3C11/H4C3/H4C2/H4C13/H3C14	6
BP	GO:0046461	neutral lipid catabolic process	6/449	43/18670	0.00053657	0.0829707	0.0814219	APOA2/APOC3/FABP1/FABP7/FGF21/FABP12	6
BP	GO:0046464	acylglycerol catabolic process	6/449	43/18670	0.00053657	0.0829707	0.0814219	APOA2/APOC3/FABP1/FABP7/FGF21/FABP12	6
CC	GO:0015030	Cajal body	10/471	77/19717	1.44159e-05	0.00513207	0.00468897	TERC/SCARNA3/SCARNA21/SCARNA13/SCARNA23/SCARNA1/SCARNA5/SCARNA11/SNORA38/SCARNA10	10
CC	GO:0000786	nucleosome	10/471	107/19717	0.00024438	0.0398714	0.0364289	H2BC3/H1-1/H2AC4/H3C1/H3C11/H4C3/H4C2/H4C13/H2AC12/H3C14	10
CC	GO:0044815	DNA packaging complex	10/471	115/19717	0.000437802	0.0398714	0.0364289	H2BC3/H1-1/H2AC4/H3C1/H3C11/H4C3/H4C2/H4C13/H2AC12/H3C14	10
CC	GO:0045095	keratin filament	9/471	95/19717	0.000447993	0.0398714	0.0364289	KRT6A/KRT6B/KRT13/KRT81/KRT83/KRT85/KRT86/CASP14/KRTAP1-1	9
CC	GO:0005882	intermediate filament	14/471	214/19717	0.000662579	0.0471756	0.0431025	KRT6A/KRT6B/KRT9/KRT13/KRT16/KRT33B/KRT34/KRT81/KRT83/KRT85/KRT86/CASP14/KRT20/KRTAP1-1	14
CC	GO:0005581	collagen trimer	8/471	87/19717	0.00112154	0.0584495	0.053403	COL2A1/COL9A1/COL9A3/COL11A2/MARCO/C1QL2/COL22A1/C1QL4	8
CC	GO:1902710	GABA receptor complex	4/471	20/19717	0.00114929	0.0584495	0.053403	GABRA1/GABRA5/GABRG3/GABBR2	4
CC	GO:0019814	immunoglobulin complex	11/471	159/19717	0.00156332	0.0695675	0.0635611	IGHG1/IGHV6-1/IGHV3-20/IGHV2-26/IGLV4-60/IGKV2D-26/IGKV1D-33/IGKV1-13/IGKV1-8/IGKV1-6/IGHV1-69D	11
CC	GO:0000788	nuclear nucleosome	5/471	38/19717	0.00199494	0.0789111	0.0720979	H3C1/H3C11/H4C3/H4C2/H4C13	5
MF	GO:0033038	bitter taste receptor activity	5/402	23/17697	0.000141607	0.0445003	0.0398819	TAS2R13/TAS2R40/TAS2R46/TAS2R30/TAS2R50	5
MF	GO:0015267	channel activity	23/402	456/17697	0.000325224	0.0445003	0.0398819	AQP5/CHRNB2/GABRA1/GABRA5/GABRG3/GJA8/GJB3/HTR3A/KCNG1/KCNJ4/SCN1A/GLRA3/CLCA2/TTYH1/CACNG6/TRPM8/KCNK16/KCNG4/SLC26A9/OTOP1/GJB7/AQP12B/KCNJ18	23
MF	GO:0022803	passive transmembrane transporter activity	23/402	457/17697	0.000335429	0.0445003	0.0398819	AQP5/CHRNB2/GABRA1/GABRA5/GABRG3/GJA8/GJB3/HTR3A/KCNG1/KCNJ4/SCN1A/GLRA3/CLCA2/TTYH1/CACNG6/TRPM8/KCNK16/KCNG4/SLC26A9/OTOP1/GJB7/AQP12B/KCNJ18	23
MF	GO:0005237	inhibitory extracellular ligand-gated ion channel activity	4/402	16/17697	0.000384384	0.0445003	0.0398819	GABRA1/GABRA5/GABRG3/GLRA3	4
MF	GO:0008527	taste receptor activity	5/402	29/17697	0.00044679	0.0445003	0.0398819	TAS2R13/TAS2R40/TAS2R46/TAS2R30/TAS2R50	5
MF	GO:0004866	endopeptidase inhibitor activity	12/402	175/17697	0.00067501	0.052707	0.0472369	CSN2/SERPINB13/SERPINB3/SERPINB4/SERPINB7/SPINT3/SMR3B/OPRPN/CARD18/WFDC8/A2ML1/NLRP7	12
MF	GO:0099095	ligand-gated anion channel activity	4/402	20/17697	0.000952265	0.052707	0.0472369	GABRA1/GABRA5/GABRG3/GLRA3	4
MF	GO:0030414	peptidase inhibitor activity	12/402	182/17697	0.000952536	0.052707	0.0472369	CSN2/SERPINB13/SERPINB3/SERPINB4/SERPINB7/SPINT3/SMR3B/OPRPN/CARD18/WFDC8/A2ML1/NLRP7	12
MF	GO:0061135	endopeptidase regulator activity	12/402	182/17697	0.000952536	0.052707	0.0472369	CSN2/SERPINB13/SERPINB3/SERPINB4/SERPINB7/SPINT3/SMR3B/OPRPN/CARD18/WFDC8/A2ML1/NLRP7	12
MF	GO:0004252	serine-type endopeptidase activity	11/402	160/17697	0.00109438	0.0545	0.0488438	PRSS3/KLK7/TMPRSS15/KLK6/KLK8/KLK5/KLK14/KLK12/TMPRSS5/PRSS33/PRSS48	11
MF	GO:0016917	GABA receptor activity	4/402	22/17697	0.00138707	0.0584537	0.0523871	GABRA1/GABRA5/GABRG3/GABBR2	4
MF	GO:0005254	chloride channel activity	7/402	75/17697	0.0015588	0.0584537	0.0523871	GABRA1/GABRA5/GABRG3/GLRA3/CLCA2/TTYH1/SLC26A9	7
MF	GO:0008503	benzodiazepine receptor activity	3/402	11/17697	0.00167594	0.0584537	0.0523871	GABRA1/GABRA5/GABRG3	3
MF	GO:0089720	caspase binding	3/402	11/17697	0.00167594	0.0584537	0.0523871	MAGEA3/CARD18/NLRP7	3
MF	GO:0004175	endopeptidase activity	20/402	427/17697	0.00190954	0.0584537	0.0523871	PRSS3/KLK7/TMPRSS15/KLK6/ADAM18/MMP20/ECEL1/ADAM29/KLK8/CASP14/KLK5/TINAG/KLK14/KLK12/MMP26/ACE2/TMPRSS5/PRSS33/PRSS48/DDI1	20
MF	GO:0030627	pre-mRNA 5'-splice site binding	4/402	24/17697	0.00194402	0.0584537	0.0523871	RNVU1-2A/RNVU1-18/RNVU1-7/RNU1-2	4
MF	GO:0015108	chloride transmembrane transporter activity	8/402	100/17697	0.00199541	0.0584537	0.0523871	GABRA1/GABRA5/GABRG3/SLC6A2/GLRA3/CLCA2/TTYH1/SLC26A9	8
MF	GO:0022824	transmitter-gated ion channel activity	6/402	61/17697	0.00256259	0.0671668	0.060196	CHRNB2/GABRA1/GABRA5/GABRG3/HTR3A/GLRA3	6
MF	GO:0022835	transmitter-gated channel activity	6/402	61/17697	0.00256259	0.0671668	0.060196	CHRNB2/GABRA1/GABRA5/GABRG3/HTR3A/GLRA3	6
MF	GO:0022851	GABA-gated chloride ion channel activity	3/402	13/17697	0.00280845	0.0699305	0.0626729	GABRA1/GABRA5/GABRG3	3
MF	GO:0008236	serine-type peptidase activity	11/402	182/17697	0.00303422	0.0713577	0.063952	PRSS3/KLK7/TMPRSS15/KLK6/KLK8/KLK5/KLK14/KLK12/TMPRSS5/PRSS33/PRSS48	11
MF	GO:0048018	receptor ligand activity	21/402	482/17697	0.00350833	0.0713577	0.063952	AMELX/CHGB/FGF4/IAPP/NTS/REG1A/CXCL5/SST/MIA/GDF5/CARTPT/FGF21/IL36B/IL19/FAM3B/IFNK/UCN3/RLN3/TAFA4/TAFA3/IFNL4	21
MF	GO:0017171	serine hydrolase activity	11/402	186/17697	0.00358199	0.0713577	0.063952	PRSS3/KLK7/TMPRSS15/KLK6/KLK8/KLK5/KLK14/KLK12/TMPRSS5/PRSS33/PRSS48	11
MF	GO:0005253	anion channel activity	7/402	89/17697	0.004132	0.0713577	0.063952	GABRA1/GABRA5/GABRG3/GLRA3/CLCA2/TTYH1/SLC26A9	7
MF	GO:0015276	ligand-gated ion channel activity	9/402	138/17697	0.00430672	0.0713577	0.063952	CHRNB2/GABRA1/GABRA5/GABRG3/HTR3A/KCNJ4/GLRA3/CLCA2/KCNJ18	9
MF	GO:0022834	ligand-gated channel activity	9/402	138/17697	0.00430672	0.0713577	0.063952	CHRNB2/GABRA1/GABRA5/GABRG3/HTR3A/KCNJ4/GLRA3/CLCA2/KCNJ18	9
MF	GO:0004089	carbonate dehydratase activity	3/402	15/17697	0.0043199	0.0713577	0.063952	CA6/CA9/CA10	3
MF	GO:0005243	gap junction channel activity	3/402	15/17697	0.0043199	0.0713577	0.063952	GJA8/GJB3/GJB7	3
MF	GO:0019841	retinol binding	3/402	15/17697	0.0043199	0.0713577	0.063952	ADH7/RLBP1/CYP27C1	3
MF	GO:0022838	substrate-specific channel activity	19/402	428/17697	0.00439605	0.0713577	0.063952	AQP5/CHRNB2/GABRA1/GABRA5/GABRG3/HTR3A/KCNG1/KCNJ4/SCN1A/GLRA3/CLCA2/TTYH1/CACNG6/TRPM8/KCNK16/KCNG4/SLC26A9/OTOP1/KCNJ18	19
MF	GO:0061134	peptidase regulator activity	12/402	219/17697	0.00444195	0.0713577	0.063952	CSN2/SERPINB13/SERPINB3/SERPINB4/SERPINB7/SPINT3/SMR3B/OPRPN/CARD18/WFDC8/A2ML1/NLRP7	12
MF	GO:0030594	neurotransmitter receptor activity	8/402	117/17697	0.0052499	0.0817016	0.0732223	CHRM3/CHRNB2/GABRA1/GABRA5/GABRG3/HTR3A/GLRA3/GABBR2	8
MF	GO:0004867	serine-type endopeptidase inhibitor activity	7/402	94/17697	0.00557653	0.0841548	0.075421	SERPINB13/SERPINB3/SERPINB4/SERPINB7/SPINT3/WFDC8/A2ML1	7
MF	GO:0005044	scavenger receptor activity	5/402	51/17697	0.00587969	0.0861201	0.0771823	TMPRSS15/MARCO/TINAG/TMPRSS5/LOXL4	5
MF	GO:0015020	glucuronosyltransferase activity	4/402	33/17697	0.00637651	0.0907287	0.0813125	EXTL1/UGT2B7/UGT2B28/UGT1A10	4
MF	GO:0005216	ion channel activity	18/402	416/17697	0.00708978	0.096027	0.086061	CHRNB2/GABRA1/GABRA5/GABRG3/HTR3A/KCNG1/KCNJ4/SCN1A/GLRA3/CLCA2/TTYH1/CACNG6/TRPM8/KCNK16/KCNG4/SLC26A9/OTOP1/KCNJ18	18
MF	GO:0005230	extracellular ligand-gated ion channel activity	6/402	75/17697	0.00713453	0.096027	0.086061	CHRNB2/GABRA1/GABRA5/GABRG3/HTR3A/GLRA3	6
KEGG	hsa04742	Taste transduction	11/156	86/8076	6.90186e-07	0.000129755	0.000120601	CHRM3/GABRA1/GABRA5/HTR3A/GABBR2/TAS2R13/TAS2R40/TAS2R46/TAS2R30/TAS2R50/GNAT3	11
KEGG	hsa04080	Neuroactive ligand-receptor interaction	18/156	341/8076	9.53722e-05	0.00896499	0.00833252	CCKBR/CHRM3/CHRNB2/GABRA1/GABRA5/GABRG3/GHRHR/IAPP/NTS/NTSR1/OPRK1/PRSS3/SST/GLRA3/GABBR2/MCHR2/UCN3/RLN3	18
KEGG	hsa04974	Protein digestion and absorption	8/156	103/8076	0.000815333	0.0510942	0.0474895	COL2A1/COL9A1/COL9A3/COL11A2/PRSS3/SLC15A1/ACE2/COL22A1	8
KEGG	hsa05322	Systemic lupus erythematosus	9/156	136/8076	0.00123132	0.054057	0.0502433	H2BC3/H2AC4/H3C1/H3C11/H4C3/H4C2/H4C13/H2AC12/H3C14	9
KEGG	hsa04950	Maturity onset diabetes of the young	4/156	26/8076	0.00143769	0.054057	0.0502433	FOXA2/IAPP/PDX1/NEUROD1	4
KEGG	hsa00830	Retinol metabolism	6/156	68/8076	0.00192433	0.0556057	0.0516828	ADH7/UGT2B7/UGT2B28/UGT1A10/AWAT2/CYP27C1	6
KEGG	hsa04970	Salivary secretion	7/156	93/8076	0.00207042	0.0556057	0.0516828	AQP5/ATP2B3/CHRM3/HTN1/PRB1/CALML5/PRB2	7
KEGG	hsa00982	Drug metabolism - cytochrome P450	6/156	71/8076	0.0024015	0.0564353	0.0524539	ADH7/ALDH3A1/GSTA1/UGT2B7/UGT2B28/UGT1A10	6
KEGG	hsa00052	Galactose metabolism	4/156	31/8076	0.00280762	0.058648	0.0545105	LALBA/LCT/MGAM/MGAM2	4
KEGG	hsa05034	Alcoholism	10/156	187/8076	0.00328551	0.0617675	0.0574099	H2BC3/H2AC4/H3C1/H3C11/H4C3/H4C2/H4C13/CALML5/H2AC12/H3C14	10
KEGG	hsa00980	Metabolism of xenobiotics by cytochrome P450	6/156	77/8076	0.00361682	0.0618147	0.0574537	ADH7/ALDH3A1/GSTA1/UGT2B7/UGT2B28/UGT1A10	6
KEGG	hsa05204	Chemical carcinogenesis	6/156	82/8076	0.0049375	0.0746683	0.0694005	ADH7/ALDH3A1/GSTA1/UGT2B7/UGT2B28/UGT1A10	6
KEGG	hsa04915	Estrogen signaling pathway	8/156	138/8076	0.00516323	0.0746683	0.0694005	KRT9/KRT13/KRT16/KRT33B/KRT34/GABBR2/CALML5/KRT20	8
KEGG	hsa05033	Nicotine addiction	4/156	40/8076	0.0071308	0.0957565	0.089001	CHRNB2/GABRA1/GABRA5/GABRG3	4
